# Supplementary material for: Twitter Predicts Citation Rates of Ecological Research
Source: PLoS One. 2016 Nov 11;11(11):e0166570. doi: 10.1371/journal.pone.0166570 (PMC5106010; doi:10.1371/journal.pone.0166570)
Supplement: S1 Dataset — Variables include journal identity, 5-year journal impact factor, publication information (year published, volume, issue, and authors), collection date and publication date (used to calculate time since publication), number of tweets, number of users, Twitter reach, and number of Web of Science citations. (CSV) [file pone.0166570.s001.csv]

Journal identity	5-year journal impact factor	Year published	Volume	Issue	Authors	Collection date	Publication date	Number of tweets	Number of users	Twitter reach	Number of Web of Science citations
Ecology Letters	16.7	2014	17	12	Morin et al	2/1/2016	9/16/2014	18	16	29877	3
Ecology Letters	16.7	2014	17	12	Jucker et al	2/1/2016	10/13/2014	15	12	5997	8
Ecology Letters	16.7	2014	17	12	Calcagno et al	2/1/2016	10/21/2014	5	4	1667	1
Ecology Letters	16.7	2014	17	11	Segre et al	2/1/2016	8/28/2014	9	8	3482	2
Ecology Letters	16.7	2014	17	11	Kaufman et al	2/1/2016	8/28/2014	3	3	1329	1
Ecology Letters	16.7	2014	17	10	Nasto et al	2/2/2016	7/28/2014	27	23	41906	9
Ecology Letters	16.7	2014	17	10	Tschirren et al	2/2/2016	8/6/2014	6	6	12223	6
Ecology Letters	16.7	2014	17	9	Barnechi et al	2/2/2016	6/17/2014	19	18	22020	9
Ecology Letters	16.7	2014	17	9	Pinto-Sanchez et al	2/2/2016	6/12/2014	26	23	23003	5
Ecology Letters	16.7	2014	17	9	Clough et al	2/2/2016	7/17/2014	44	42	131788	4
Ecology Letters	16.7	2014	17	8	Halstead et al	2/2/2016	5/9/2014	12	12	17454	8
Ecology Letters	16.7	2014	17	8	Sol et al	2/2/2016	5/19/2014	36	33	42649	17
Ecology Letters	16.7	2014	17	8	Olson et al	2/2/2016	5/22/2014	6	6	26226	12
Ecology Letters	16.7	2014	17	7	Liu et al	2/15/2016	4/22/2014	14	12	19482	8
Ecology Letters	16.7	2014	17	7	Bertness et al	2/15/2016	4/28/2014	86	85	366082	10
Ecology Letters	16.7	2014	17	7	Chisholm et al	2/15/2016	5/7/2014	10	10	14581	6
Ecology Letters	16.7	2014	17	6	Neutle and Thorne	2/15/2016	3/17/2014	8	7	10823	4
Ecology Letters	16.7	2014	17	6	Horvitz et al	2/15/2016	3/18/2014	20	19	63592	2
Ecology Letters	16.7	2014	17	6	Becklin et al	2/15/2016	3/17/2014	16	16	23040	4
Ecology Letters	16.7	2014	17	5	Wagner et al	2/15/2016	3/6/2014	25	24	45572	17
Ecology Letters	16.7	2014	17	5	Kellner and Asner	2/15/2016	2/20/2014	18	18	60309	5
Ecology Letters	16.7	2014	17	5	Moriera et al	2/15/2016	2/20/2014	13	12	19622	22
Ecology Letters	16.7	2014	17	4	Griffin and Willi	2/15/2016	1/16/2014	4	4	9404	11
Ecology Letters	16.7	2014	17	4	Milcu et al	2/15/2016	1/7/2014	4	4	9633	13
Ecology Letters	16.7	2014	17	4	Mari et al	2/15/2016	1/26/2014	10	10	22970	18
Ecology Letters	16.7	2014	17	3	Yaekel et al	2/15/2016	12/5/2013	10	10	18108	10
Ecology Letters	16.7	2014	17	3	Gompert et al	2/15/2016	12/19/2013	31	29	33765	24
Ecology Letters	16.7	2014	17	3	Gremer and Venable	2/15/2016	1/17/2014	4	4	17927	18
Ecology Letters	16.7	2014	17	2	Cavieres	2/15/2016	10/17/2013	16	15	18472	51
Ecology Letters	16.7	2014	17	2	Heil et al	2/15/2016	11/4/2013	22	20	20284	11
Ecology Letters	16.7	2014	17	2	Haegman and Loreau	2/15/2016	12/5/2013	9	9	13211	11
Ecology Letters	16.7	2014	17	1	deLaender et al	2/15/2016	11/4/2013	6	5	12534	0
Ecology Letters	16.7	2014	17	1	Riesch et al	2/15/2016	11/4/2013	14	13	19856	10
Ecology Letters	16.7	2014	17	1	Berthier et al	2/15/2016	11/17/2013	4	4	10698	3
Ecology Letters	16.7	2013	16	12	Kearney	2/15/2016	10/1/2013	13	13	37990	20
Ecology Letters	16.7	2013	16	12	Bryden et al	2/15/2016	10/16/2013	90	89	553704	31
Ecology Letters	16.7	2013	16	12	Holme et al	2/15/2016	10/3/2013	39	37	64822	10
Ecology Letters	16.7	2013	16	11	Narwini et al	2/15/2016	9/29/2013	27	22	22985	25
Ecology Letters	16.7	2013	16	11	Amo et al	2/15/2016	9/17/2013	74	66	133853	21
Ecology Letters	16.7	2013	16	11	Bartomus et al	2/15/2016	8/22/2013	40	47	57948	25
Ecology Letters	16.7	2013	16	10	Ward et al	2/15/2016	8/18/2013	35	30	92972	24
Ecology Letters	16.7	2013	16	10	Dost et al	2/15/2016	8/16/2013	15	14	11844	40
Ecology Letters	16.7	2013	16	10	Razgour et al	2/15/2016	7/26/2013	19	17	17131	14
Ecology Letters	16.7	2013	16	9	Locey and White	2/15/2016	7/15/2013	28	24	51145	12
Ecology Letters	16.7	2013	16	9	Wilson et al	2/15/2016	7/15/2013	4	4	9859	20
Ecology Letters	16.7	2013	16	9	Spooner et al	2/15/2016	7/15/2013	4	4	10719	6
Ecology Letters	16.7	2013	16	8	Quintero and Weins	2/15/2016	6/26/2013	120	120	686154	42
Ecology Letters	16.7	2013	16	8	Beale et al	2/15/2016	6/19/2013	11	11	21743	19
Ecology Letters	16.7	2013	16	8	Garcia-Palacios et al	2/15/2016	6/13/2013	11	8	11441	47
Ecology Letters	16.7	2013	16	7	Cariveau et al	2/15/2016	5/28/2013	13	12	24665	17
Ecology Letters	16.7	2013	16	7	Poisot et al	2/15/2016	5/22/2013	22	20	24670	16
Ecology Letters	16.7	2013	16	7	Evans et al	2/15/2016	5/21/2013	41	59	532105	12
Ecology Letters	16.7	2013	16	6	Fanin et al	2/15/2016	3/25/2013	6	6	11045	31
Ecology Letters	16.7	2013	16	6	Moore et al	2/15/2016	3/17/2013	14	13	17462	21
Ecology Letters	16.7	2013	16	6	Rieux et al	2/15/2016	3/20/2013	1	1	1054	6
Ecology Letters	16.7	2013	16	5	Froy et al.	2/15/2016	2/26/2013	4	4	24960	18
Ecology Letters	16.7	2013	16	5	Pelliser et al	2/15/2016	3/1/2013	6	6	15371	16
Ecology Letters	16.7	2013	16	5	Harrison et al	2/15/2016	3/12/2013	24	24	40567	38
Ecology Letters	16.7	2013	16	4	Peichi et al	2/15/2016	1/17/2013	2	2	8665	4
Ecology Letters	16.7	2013	16	4	Enge et al	2/15/2016	1/17/2013	3	3	11136	10
Ecology Letters	16.7	2013	16	4	Isbell et al	2/15/2016	1/10/2013	22	21	19189	30
Ecology Letters	16.7	2013	16	3	Lesser and Jackson	2/15/2016	12/22/2012	9	9	12054	14
Ecology Letters	16.7	2013	16	3	Maranon et al	2/15/2016	12/20/2012	3	3	10226	46
Ecology Letters	16.7	2013	16	3	Cornet	2/15/2016	12/3/2012	41	40	334579	19
Ecology Letters	16.7	2013	16	2	Vanhoenacket et al	2/15/2016	12/21/2012	6	6	11359	12
Ecology Letters	16.7	2013	16	2	Wang et al	2/15/2016	11/9/2012	8	8	14375	51
Ecology Letters	16.7	2013	16	2	Allington et al	2/15/2016	11/6/2012	9	8	11671	12
Ecology Letters	16.7	2013	16	1	Jochimson et al	2/15/2016	10/11/2012	5	5	9398	14
Ecology Letters	16.7	2013	16	1	Edwards et al	2/15/2016	10/4/2012	8	8	10923	32
Ecology Letters	16.7	2013	16	1	Mordecai et al	2/15/2016	10/11/2012	7	6	9696	58
Ecology Letters	16.7	2012	15	12	Taberlett et al	2/15/2016	9/25/2012	15	14	17287	25
Ecology Letters	16.7	2012	15	12	Shapiro et al	2/15/2016	9/19/2012	4	4	10172	19
Ecology Letters	16.7	2012	15	12	Stark et al	2/15/2016	9/20/2012	6	6	10669	18
Ecology Letters	16.7	2012	15	11	Dinnage et al	2/15/2016	8/23/2012	2	2	926	38
Ecology Letters	16.7	2012	15	11	Rey et al	2/15/2016	8/21/2012	5	5	10037	13
Ecology Letters	16.7	2012	15	11	Asner and Levick	2/15/2016	8/5/2012	5	4	9385	37
Ecology Letters	16.7	2012	15	10	Kamel and Grosberg	2/15/2016	7/27/2012	13	13	64767	10
Ecology Letters	16.7	2012	15	10	Guttal et al	2/15/2016	8/18/2012	10	10	25050	12
Ecology Letters	16.7	2012	15	10	Boots et al	2/15/2016	7/31/2012	3	3	9452	7
Ecology Letters	16.7	2012	15	9	Hahn et al	2/15/2016	6/21/2012	3	3	10030	23
Ecology Letters	16.7	2012	15	9	Richards et al	2/15/2016	6/26/2012	1	1	8053	45
Ecology Letters	16.7	2012	15	9	Langwig et al	2/15/2016	7/2/2012	11	11	35966	66
Ecology Letters	16.7	2012	15	8	Johansen adn Jonzen	2/15/2016	6/8/2012	5	5	11350	16
Ecology Letters	16.7	2012	15	8	Dawson et al	2/15/2016	6/8/2012	3	3	8209	23
Ecology Letters	16.7	2012	15	8	Morgan et al	2/15/2016	5/19/2012	5	5	10147	23
Ecology Letters	16.7	2012	15	7	Knapp and Kuhn	2/15/2016	4/23/2012	0	0	0	25
Ecology Letters	16.7	2012	15	7	Reinhart	2/15/2016	4/17/2012	0	0	0	34
Ecology Letters	16.7	2012	15	7	Cao et al	2/15/2016	4/11/2012	1	1	888	11
Ecology Letters	16.7	2012	15	6	Robinson et al	2/15/2016	4/10/2012	2	2	3826	24
Ecology Letters	16.7	2012	15	6	Boulengeat et al	2/15/2016	3/30/2012	1	1	560	87
Ecology Letters	16.7	2012	15	6	Reijners et al	2/15/2016	3/26/2012	3	3	3760	8
Ecology Letters	16.7	2012	15	5	Breed et al	2/15/2016	3/1/2012	1	1	8053	22
Ecology Letters	16.7	2012	15	5	Schneider et al	2/15/2016	3/2/2012	6	5	38760	36
Ecology Letters	16.7	2012	15	5	Armsworth et al	2/15/2016	3/4/2012	8	8	90943	30
Ecology Letters	16.7	2012	15	4	Kuwae et al.	2/24/2016	2/5/2012	17	17	57481	27
Ecology Letters	16.7	2012	15	4	Kariyat et al	2/24/2016	1/19/2012	1	1	8053	29
Ecology Letters	16.7	2012	15	4	Devoto et al	2/24/2016	1/18/2012	11	10	19108	29
Ecology Letters	16.7	2012	15	3	Codamine et al	2/24/2016	1/18/2012	9	9	37887	64
Ecology Letters	16.7	2012	15	3	Anderson et al	2/24/2016	1/17/2012	1	1	8053	7
Ecology Letters	16.7	2012	15	3	Katsuki et al	2/24/2016	1/8/2012	17	14	45110	13
Ecology Letters	16.7	2012	15	2	Remmel and Hambright	2/24/2016	12/17/2011	1	1	24	13
Ecology Letters	16.7	2012	15	2	Zachulick et al	2/24/2016	12/21/2011	1	1	170	11
Ecology Letters	16.7	2012	15	2	Salinas and Much	2/24/2016	12/21/2011	5	5	4436	55
Ecology Letters	16.7	2012	15	1	Paine et al	2/24/2016	10/18/2011	2	2	8245	35
Ecology Letters	16.7	2012	15	1	Lam et al	2/24/2016	10/18/2011	5	4	28511	35
Ecology Letters	16.7	2012	15	1	Nape and Valpene	2/24/2016	10/21/2011	1	1	8853	35
Global Change Biology	8.7	2014	20	12	Hines et al	2/24/2016	9/11/2014	1	1	33	1
Global Change Biology	8.7	2014	20	12	Zang et al	2/24/2016	6/14/2014	3	3	4340	9
Global Change Biology	8.7	2014	20	12	Berenguer	2/24/2016	5/27/2014	86	61	154022	22
Global Change Biology	8.7	2014	20	11	Lugato et al	2/24/2016	5/2/2014	0	0	0	10
Global Change Biology	8.7	2014	20	11	Deng et al	2/24/2016	5/26/2014	2	1	626	16
Global Change Biology	8.7	2014	20	11	Illan et al	2/24/2016	6/30/2014	16	16	21222	7
Global Change Biology	8.7	2014	20	10	Landusky and karowe	2/24/2016	6/21/2014	4	4	4560	1
Global Change Biology	8.7	2014	20	10	Olds et al	2/24/2016	5/21/2014	19	17	41379	10
Global Change Biology	8.7	2014	20	10	Metalpa et al	2/24/2016	4/27/2014	17	14	15427	5
Global Change Biology	8.7	2014	20	9	Berzitiz et al	2/24/2016	5/27/2014	4	4	2243	8
Global Change Biology	8.7	2014	20	9	Sheppard et al	2/24/2016	5/26/2014	21	16	11231	5
Global Change Biology	8.7	2014	20	9	Lyons et al	2/24/2016	7/4/2014	5	5	2569	14
Global Change Biology	8.7	2014	20	8	Achard et al	2/24/2016	5/30/2014	22	20	37901	40
Global Change Biology	8.7	2014	20	8	Englehard et al	2/24/2016	5/2/2014	31	24	22278	14
Global Change Biology	8.7	2014	20	8	Kanrowski et al	2/24/2016	1/24/2014	3	3	4779	6
Global Change Biology	8.7	2014	20	7	Vincebroomk et al	2/24/2016	5/2/2014	1	1	623	1
Global Change Biology	8.7	2014	20	7	Bond and Lavers	2/24/2016	4/19/2014	48	47	56737	6
Global Change Biology	8.7	2014	20	7	Gardner et al	2/24/2016	4/30/2014	3	3	2499	7
Global Change Biology	8.7	2014	20	6	McGlaughlin et al	2/24/2016	4/15/2014	3	3	1495	1
Global Change Biology	8.7	2014	20	6	Boucek and Rehag	2/24/2016	4/15/2014	6	6	7112	8
Global Change Biology	8.7	2014	20	6	Hunter et al	2/24/2016	4/15/2014	7	6	5785	4
Global Change Biology	8.7	2014	20	5	Hu et al	2/24/2016	4/4/2014	4	4	3326	5
Global Change Biology	8.7	2014	20	5	Pio et al	2/24/2016	4/5/2014	8	7	9049	5
Global Change Biology	8.7	2014	20	5	Moser et al	2/24/2016	3/27/2014	1	1	148	6
Global Change Biology	8.7	2014	20	4	Allen et al	2/24/2016	2/11/2014	6	5	9599	4
Global Change Biology	8.7	2014	20	4	Ueyama et al	2/24/2016	2/10/2014	7	6	7039	8
Global Change Biology	8.7	2014	20	4	Johansen et al	2/24/2016	11/24/2013	4	4	1502	5
Global Change Biology	8.7	2014	20	3	North et al	2/24/2016	1/20/2014	3	3	1442	11
Global Change Biology	8.7	2014	20	3	Pansch et al	2/24/2016	1/20/2014	8	8	4890	16
Global Change Biology	8.7	2014	20	3	Eggers et al	2/24/2016	1/26/2014	1	1	689	7
Global Change Biology	8.7	2014	20	2	Maillard and Angers	2/24/2016	12/26/2013	2	1	623	26
Global Change Biology	8.7	2014	20	2	Scheffers et al	2/24/2016	11/19/2013	1	1	473	23
Global Change Biology	8.7	2014	20	2	Weismeier et al	2/24/2016	11/17/2013	3	2	775	16
Global Change Biology	8.7	2014	20	1	Laube et al	2/24/2016	10/30/2013	4	4	2550	41
Global Change Biology	8.7	2014	20	1	Newton et al	2/24/2016	11/11/2013	2	2	806	7
Global Change Biology	8.7	2014	20	1	Klein et al	2/24/2016	10/28/2013	7	7	34347	2
Global Change Biology	8.7	2013	19	12	Seabloom et al	2/24/2016	10/16/2013	12	11	13480	15
Global Change Biology	8.7	2013	19	12	Sloan et al	2/24/2016	10/20/2013	11	9	6149	13
Global Change Biology	8.7	2013	19	12	Houtari et al	2/24/2016	10/23/2013	1	1	20	13
Global Change Biology	8.7	2013	19	11	Gou et al	2/24/2016	9/2/2013	1	1	504	37
Global Change Biology	8.7	2013	19	11	Mollnar et al	2/24/2016	9/11/2013	3	3	1251	2
Global Change Biology	8.7	2013	19	11	Rodriguez et al	2/24/2016	7/7/2013	4	4	6455	8
Global Change Biology	8.7	2013	19	10	Gou et al	2/24/2016	7/15/2013	3	3	4980	19
Global Change Biology	8.7	2013	19	10	Miller et al	2/24/2016	7/13/2013	12	11	19000	32
Global Change Biology	8.7	2013	19	10	Cerrato et al	2/24/2016	7/31/2013	0	0	0	1
Global Change Biology	8.7	2013	19	9	Song et al	2/24/2016	7/23/2013	2	2	2579	13
Global Change Biology	8.7	2013	19	9	Komers and Stanojevek	2/24/2016	7/23/2013	1	1	8	5
Global Change Biology	8.7	2013	19	9	Ogutu et al	2/24/2016	7/9/2013	1	1	128	3
Global Change Biology	8.7	2013	19	8	Kelly et al	2/24/2016	6/11/2013	16	16	36300	49
Global Change Biology	8.7	2013	19	8	Cui et al	2/24/2016	5/14/2013	1	1	623	19
Global Change Biology	8.7	2013	19	8	Iler et al	2/24/2016	5/14/2013	3	3	5622	16
Global Change Biology	8.7	2013	19	7	Ono et al	2/24/2016	4/3/2013	1	1	627	7
Global Change Biology	8.7	2013	19	7	Yu et al	2/24/2016	4/23/2013	2	2	1313	11
Global Change Biology	8.7	2013	19	7	Xia et al	2/24/2016	3/25/2013	1	1	626	33
Global Change Biology	8.7	2013	19	6	Prost et al	2/24/2016	3/9/2013	2	2	1246	11
Global Change Biology	8.7	2013	19	6	Baretto et al	2/24/2016	4/3/2013	9	8	13087	21
Global Change Biology	8.7	2013	19	6	Kauwe et al	2/24/2016	3/25/2013	14	4	19600	56
Global Change Biology	8.7	2013	19	5	Zhao et al	2/24/2016	2/26/2013	0	0	0	27
Global Change Biology	8.7	2013	19	5	Lenoir	2/24/2016	2/11/2013	4	4	3379	48
Global Change Biology	8.7	2013	19	5	Belmaker et al	2/24/2016	2/11/2013	0	0	0	19
Global Change Biology	8.7	2013	19	4	Zhau et al	2/24/2016	1/24/2013	2	2	1315	21
Global Change Biology	8.7	2013	19	4	Kalbitz et al	2/24/2016	12/13/2012	3	3	3839	23
Global Change Biology	8.7	2013	19	4	Bignami et al	2/24/2016	2/5/2013	2	2	3554	24
Global Change Biology	8.7	2013	19	3	Voller et al	2/24/2016	12/10/2012	0	0	0	5
Global Change Biology	8.7	2013	19	3	Dehedin et al	2/24/2016	12/30/2012	0	0	0	4
Global Change Biology	8.7	2013	19	3	Domsich et al	2/24/2016	1/17/2013	26	25	50711	27
Global Change Biology	8.7	2013	19	2	Subeti and Sharma	2/24/2016	11/9/2012	0	0	0	9
Global Change Biology	8.7	2013	19	2	Olefeltd et al	2/24/2016	11/29/2012	1	1	10	53
Global Change Biology	8.7	2013	19	2	Ayung et al	2/24/2016	11/27/2012	0	0	0	23
Global Change Biology	8.7	2013	19	1	Dobrowski et al	2/24/2016	10/26/2012	3	2	8659	54
Global Change Biology	8.7	2013	19	1	Ringling et al	2/24/2016	11/1/2012	5	4	3416	58
Global Change Biology	8.7	2013	19	1	Johanasonet al	2/24/2016	10/9/2012	1	1	624	5
Global Change Biology	8.7	2012	18	12	Gou et al	2/26/2016	10/18/2012	0	0	0	31
Global Change Biology	8.7	2012	18	12	Freeley and Rehm	2/26/2016	10/5/2012	3	3	1796	13
Global Change Biology	8.7	2012	18	12	Taranu et al	2/26/2016	10/9/2012	9	6	77667	23
Global Change Biology	8.7	2012	18	11	Baustain et al	2/26/2016	8/27/2012	1	1	44	17
Global Change Biology	8.7	2012	18	11	Kohler et al	2/26/2016	8/23/2012	0	0	0	3
Global Change Biology	8.7	2012	18	11	Stibal et al	2/26/2016	8/20/2012	8	8	17105	13
Global Change Biology	8.7	2012	18	10	Christianson et al	2/26/2016	7/14/2012	1	1	1361	11
Global Change Biology	8.7	2012	18	10	Song et al	2/26/2016	6/12/2012	1	1	1389	11
Global Change Biology	8.7	2012	18	10	Watson et al	2/26/2016	7/15/2012	12	12	67354	32
Global Change Biology	8.7	2012	18	9	Lam et al	2/26/2016	7/11/2012	1	1	1338	15
Global Change Biology	8.7	2012	18	9	Raggazola et al	2/26/2016	7/9/2012	1	1	42	44
Global Change Biology	8.7	2012	18	9	Johnson et al	2/26/2016	5/24/2012	9	8	56682	49
Global Change Biology	8.7	2012	18	8	Francis et al	2/26/2016	4/24/2012	11	8	35023	18
Global Change Biology	8.7	2012	18	8	Lindo et al	2/26/2016	5/17/2012	4	4	3312	19
Global Change Biology	8.7	2012	18	8	Altermatt	2/26/2016	5/25/2012	3	3	2487	19
Global Change Biology	8.7	2012	18	7	Cai et al	2/26/2016	4/2/2012	1	1	1370	4
Global Change Biology	8.7	2012	18	7	Bremmond et al	2/26/2016	4/9/2012	1	1	1370	13
Global Change Biology	8.7	2012	18	7	Hufkins et al	2/26/2016	5/12/2012	5	4	2666	38
Global Change Biology	8.7	2012	18	6	Keenan et al	2/26/2016	3/30/2012	1	1	904	74
Global Change Biology	8.7	2012	18	6	MacDonald et al	2/26/2016	2/29/2012	1	1	1272	20
Global Change Biology	8.7	2012	18	6	Tao and Hunter	2/26/2016	2/17/2012	5	5	28059	22
Global Change Biology	8.7	2012	18	5	Flynn et al	2/26/2016	1/10/2012	3	3	2775	14
Global Change Biology	8.7	2012	18	5	Dai et al	2/26/2016	2/7/2012	1	1	1370	17
Global Change Biology	8.7	2012	18	5	Eastman et al	2/26/2016	2/17/2012	10	10	45362	15
Global Change Biology	8.7	2012	18	4	Bygaart et al	2/26/2016	11/30/2011	0	0	0	27
Global Change Biology	8.7	2012	18	4	Vargas et al	2/26/2016	1/16/2012	1	1	1361	31
Global Change Biology	8.7	2012	18	4	Perkins et al	2/26/2016	1/20/2012	2	2	955	31
Global Change Biology	8.7	2012	18	3	Huang and Andregg	2/26/2016	11/30/2011	1	1	988	36
Global Change Biology	8.7	2012	18	3	Peery et al	2/26/2016	10/27/2011	1	1	689	9
Global Change Biology	8.7	2012	18	3	Roleda et al	2/26/2016	12/8/2011	2	2	1356	34
Global Change Biology	8.7	2012	18	2	O'Donnel et al	2/26/2016	10/9/2011	1	1	1370	22
Global Change Biology	8.7	2012	18	2	Richardson et al	2/26/2016	11/1/2011	3	2	1766	154
Global Change Biology	8.7	2012	18	2	Eisenhauer et al	2/26/2016	10/27/2011	0	0	0	43
Global Change Biology	8.7	2012	18	1	Peri et al	2/26/2016	7/28/2011	0	0	0	29
Global Change Biology	8.7	2012	18	1	Hill et al	2/26/2016	9/6/2011	0	0	0	11
Global Change Biology	8.7	2012	18	1	Midwood and Fraser	2/26/2016	10/27/2011	0	0	0	7
Global Ecology and Biogeography	7.18	2014	23	12	Gou and Ren	2/26/2016	9/19/2014	2	2	395	1
Global Ecology and Biogeography	7.18	2014	23	12	Solvieres et al	2/26/2016	9/13/2014	18	9	3764	4
Global Ecology and Biogeography	7.18	2014	23	12	Early and Sax	2/26/2016	7/25/2014	11	10	5655	13
Global Ecology and Biogeography	7.18	2014	23	11	Soininned and Louto	2/26/2016	8/8/2014	5	5	2566	3
Global Ecology and Biogeography	7.18	2014	23	11	Fu et al	2/26/2016	8/25/2014	2	2	4567	8
Global Ecology and Biogeography	7.18	2014	23	11	Reef et al	2/26/2016	9/16/2014	10	9	4788	1
Global Ecology and Biogeography	7.18	2014	23	10	Stevens and Tello	2/26/2016	5/16/2014	0	0	0	1
Global Ecology and Biogeography	7.18	2014	23	10	Pyron	2/26/2016	6/4/2014	6	6	9899	5
Global Ecology and Biogeography	7.18	2014	23	10	Zagmajster et al	2/26/2016	6/19/2014	0	0	0	8
Global Ecology and Biogeography	7.18	2014	23	9	Serrano et al	2/26/2016	4/22/2014	1	1	402	10
Global Ecology and Biogeography	7.18	2014	23	9	Clark and O'Connor	2/26/2016	5/26/2014	4	4	11066	2
Global Ecology and Biogeography	7.18	2014	23		Tuanmu and Jetz	2/26/2016	3/29/2014	1	1	3999	13
Global Ecology and Biogeography	7.18	2014	23	8	Sonnier et al	2/26/2016	3/6/2014	1	1	1253	1
Global Ecology and Biogeography	7.18	2014	23	8	Caphina et al	2/26/2016	3/27/2014	0	0	0	4
Global Ecology and Biogeography	7.18	2014	23	8	Perlman et al	2/26/2016	3/25/2014	0	0	0	3
Global Ecology and Biogeography	7.18	2014	23	7	LaSorte et al	2/26/2016	3/13/2014	10	10	40423	6
Global Ecology and Biogeography	7.18	2014	23	7	Darroch et al	2/26/2016	3/6/2014	1	1	338	0
Global Ecology and Biogeography	7.18	2014	23	7	Mislan et al	2/26/2016	3/25/2014	0	0	0	9
Global Ecology and Biogeography	7.18	2014	23	6	Itescu et al	2/26/2016	1/29/2014	14	13	8280	6
Global Ecology and Biogeography	7.18	2014	23	6	Boyer et al	2/26/2016	2/12/2014	11	9	15694	10
Global Ecology and Biogeography	7.18	2014	23	6	Lehsten et al	2/26/2016	1/16/2014	0	0	0	4
Global Ecology and Biogeography	7.18	2014	23	5	Reese et al	2/26/2016	1/21/2014	3	3	1363	5
Global Ecology and Biogeography	7.18	2014	23	5	Ferger et al	2/26/2016	2/2/2014	4	4	9878	14
Global Ecology and Biogeography	7.18	2014	23	5	Keith et al	2/26/2016	11/4/2014	22	17	39430	5
Global Ecology and Biogeography	7.18	2014	23	4	Pilfold et al	2/26/2016	10/7/2013	1	1	1470	5
Global Ecology and Biogeography	7.18	2014	23	4	Pearman et al	2/26/2016	11/4/2013	9	7	12510	9
Global Ecology and Biogeography	7.18	2014	23	4	Hanna et al	2/26/2016	8/11/2013	9	9	22314	7
Global Ecology and Biogeography	7.18	2014	23	3	Carciner et al	2/26/2016	9/22/2013	5	5	2433	20
Global Ecology and Biogeography	7.18	2014	23	3	Lizumi e tl	2/26/2016	11/11/2013	1	1	430	18
Global Ecology and Biogeography	7.18	2014	23	3	Loreto et al	2/26/2016	10/29/2013	0	0	0	8
Global Ecology and Biogeography	7.18	2014	23	2	Nally et al	2/26/2016	7/3/2013	1	1	58	6
Global Ecology and Biogeography	7.18	2014	23	2	Bell et al	2/26/2016	10/13/2013	1	1	58	17
Global Ecology and Biogeography	7.18	2014	23	2	Reu et al	2/26/2016	10/9/2013	12	11	10959	9
Global Ecology and Biogeography	7.18	2014	23	1	Callabrese et al	2/26/2016	10/11/2013	3	3	1694	21
Global Ecology and Biogeography	7.18	2014	23	1	Visser et al	2/26/2016	10/4/2013	6	6	12539	8
Global Ecology and Biogeography	7.18	2014	23	1	Srinivassen et al	2/26/2016	6/11/2013	1	1	58	3
Global Ecology and Biogeography	7.18	2013	22	12	Silk et al	2/26/2016	7/9/2013	18	17	34377	42
Global Ecology and Biogeography	7.18	2013	22	12	Eskildsen et al	2/26/2016	6/5/2013	7	6	11449	16
Global Ecology and Biogeography	7.18	2013	22	12	Azevedo et al	2/26/2016	6/4/2013	1	1	90	9
Global Ecology and Biogeography	7.18	2013	22	11	Vanderwel et al	2/26/2016	6/4/2013	2	2	2154	7
Global Ecology and Biogeography	7.18	2013	22	11	Qian et al	2/26/2016	5/27/2013	1	1	58	13
Global Ecology and Biogeography	7.18	2013	22	11	Bender et al	2/26/2016	10/7/2013	2	2	2234	2
Global Ecology and Biogeography	7.18	2013	22	10	Chavez et al	2/26/2016	6/7/2013	22	21	25964	22
Global Ecology and Biogeography	7.18	2013	22	10	Qian et al	2/26/2016	5/27/2013	1	1	619	13
Global Ecology and Biogeography	7.18	2013	22	10	Wasof et al	2/26/2016	6/4/2013	3	3	1692	10
Global Ecology and Biogeography	7.18	2013	22	9	Blanchet et al	2/26/2016	5/17/2013	2	2	460	5
Global Ecology and Biogeography	7.18	2013	22	9	Levinton and Kackie	2/26/2016	5/1/2013	1	1	58	3
Global Ecology and Biogeography	7.18	2013	22	9	Olds et al	2/26/2016	6/4/2013	1	1	132	14
Global Ecology and Biogeography	7.18	2013	22	8	Panneck et al	2/26/2016	3/6/2013	0	0	0	1
Global Ecology and Biogeography	7.18	2013	22	8	Estes et al	2/26/2016	1/7/2013	2	2	1527	21
Global Ecology and Biogeography	7.18	2013	22	8	Leuzinger et al	2/26/2016	2/6/2013	2	2	2428	7
Global Ecology and Biogeography	7.18	2013	22	7	Donoso et al	2/26/2016	3/25/2013	12	12	35422	19
Global Ecology and Biogeography	7.18	2013	22	7	Chen et al	2/26/2016	2/19/2013	0	0	0	24
Global Ecology and Biogeography	7.18	2013	22	7	Crase et al	2/26/2016	5/13/2013	3	3	2953	9
Global Ecology and Biogeography	7.18	2013	22	6	Pausas and Ribiero	2/26/2016	3/6/2013	7	6	7499	37
Global Ecology and Biogeography	7.18	2013	22	6	McKain and Knight	2/26/2016	11/15/2012	1	1	58	7
Global Ecology and Biogeography	7.18	2013	22	6	Babst et al	2/26/2016	12/20/2012	3	3	1900	51
Global Ecology and Biogeography	7.18	2013	22	5	Metzger et al	2/26/2016	12/20/2012	13	11	9104	28
Global Ecology and Biogeography	7.18	2013	22	5	Botts et al	2/26/2016	12/20/2012	0	0	0	16
Global Ecology and Biogeography	7.18	2013	22	5	Chust et al	2/26/2016	11/16/2012	6	6	6460	17
Global Ecology and Biogeography	7.18	2013	22	4	Ladd et al	2/26/2016	9/26/2012	0	0	0	9
Global Ecology and Biogeography	7.18	2013	22	4	Brault et al	2/26/2016	11/1/2012	0	0	0	5
Global Ecology and Biogeography	7.18	2013	22	4	Cooley et al	2/26/2016	11/1/2012	0	0	0	2
Global Ecology and Biogeography	7.18	2013	22	3	Levinsky et al	2/26/2016	2/17/2012	4	3	338	10
Global Ecology and Biogeography	7.18	2013	22	3	Romdal et al	2/26/2016	11/1/2012	4	4	9465	16
Global Ecology and Biogeography	7.18	2013	22	3	Huntley et al	2/26/2016	2/20/2012	1	1	58	7
Global Ecology and Biogeography	7.18	2013	22	2	Ozinga et al	2/26/2016	8/12/2012	0	0	0	6
Global Ecology and Biogeography	7.18	2013	22	2	Poessel et al	2/26/2016	9/26/2012	0	0	0	5
Global Ecology and Biogeography	7.18	2013	22	2	Novosolov	2/26/2016	8/22/2012	2	1	139	25
Global Ecology and Biogeography	7.18	2013	22	1	Ammen et al	2/26/2016	5/10/2012	2	2	7665	21
Global Ecology and Biogeography	7.18	2013	22	1	Silva and Adnand	2/26/2016	7/19/2012	14	14	34403	39
Global Ecology and Biogeography	7.18	2013	22	1	Cuelemans et al	2/26/2016	5/10/2012	2	1	6	24
Global Ecology and Biogeography	7.18	2012	21	12	Tissaeul	2/26/2016	5/15/2012	2	1	6	3
Global Ecology and Biogeography	7.18	2012	21	12	Cacures et al	2/26/2016	5/15/2012	0	0	0	29
Global Ecology and Biogeography	7.18	2012	21	12	Heberling and Fridley	2/26/2016	4/3/2012	0	0	0	13
Global Ecology and Biogeography	7.18	2012	21	11	Pausas and Paula	2/27/2016	5/15/2012	2	2	1646	58
Global Ecology and Biogeography	7.18	2012	21	11	Larson and Olden	2/27/2016	2/17/2012	25	22	498081	16
Global Ecology and Biogeography	7.18	2012	21	11	Baselga et al	2/27/2016	2/14/2012	2	2	272	17
Global Ecology and Biogeography	7.18	2012	21	10	Lines et al	2/27/2016	2/13/2012	2	2	965	33
Global Ecology and Biogeography	7.18	2012	21	10	Larjavarra et al	2/27/2016	12/22/2011	1	1	58	20
Global Ecology and Biogeography	7.18	2012	21	10	Gavin and Simbanda	2/27/2016	2/13/2012	4	4	3805	3
Global Ecology and Biogeography	7.18	2012	21	9	Pineda and Lobo	2/27/2016	1/23/2012	0	0	0	17
Global Ecology and Biogeography	7.18	2012	21	9	Tyler	2/27/2016	12/9/2012	7	3	2462	25
Global Ecology and Biogeography	7.18	2012	21	9	Mannion et al	2/27/2016	12/22/2012	6	6	21624	12
Global Ecology and Biogeography	7.18	2012	21	8	Hock and Korner	2/27/2016	12/6/2011	1	1	58	48
Global Ecology and Biogeography	7.18	2012	21	8	Swenson oet al	2/27/2016	12/11/2011	0	0	0	31
Global Ecology and Biogeography	7.18	2012	21	8	favier et al	2/27/2016	11/11/2011	1	1	620	13
Global Ecology and Biogeography	7.18	2012	21	7	Sheth et al	2/27/2016	10/11/2011	2	2	1077	5
Global Ecology and Biogeography	7.18	2012	21	7	Guihamon et al	2/27/2016	10/13/2011	0	0	0	3
Global Ecology and Biogeography	7.18	2012	21	7	Ernst et al	2/27/2016	10/28/2011	0	0	0	9
Global Ecology and Biogeography	7.18	2012	21	6	Maron et al	2/27/2016	8/11/2011	0	0	0	11
Global Ecology and Biogeography	7.18	2012	21	6	Huntley et al	2/27/2016	8/16/2011	1	1	1762	17
Global Ecology and Biogeography	7.18	2012	21	6	Axmanova et al	2/27/2016	8/19/2011	0	0	0	12
Global Ecology and Biogeography	7.18	2012	21	5	Davey et al	2/27/2016	6/30/2011	1	1	317	54
Global Ecology and Biogeography	7.18	2012	21	5	Simard et al	2/27/2016	9/27/2011	0	0	0	16
Global Ecology and Biogeography	7.18	2012	21	5	Bartomeus et al	2/27/2016	8/11/2011	2	2	7829	4
Global Ecology and Biogeography	7.18	2012	21	4	Hensen et al	2/27/2016	6/21/2011	0	0	0	10
Global Ecology and Biogeography	7.18	2012	21	4	Broeniman	2/27/2016	7/27/2011	1	1	380	133
Global Ecology and Biogeography	7.18	2012	21	4	Chen et al	2/27/2016	6/14/2011	1	1	790	24
Global Ecology and Biogeography	7.18	2012	21	3	Griffiths	2/27/2016	5/26/2011	0	0	0	13
Global Ecology and Biogeography	7.18	2012	21	3	Han et al	2/27/2016	5/13/2011	0	0	0	10
Global Ecology and Biogeography	7.18	2012	21	3	Kien and Rieklefs	2/27/2016	5/4/2011	0	0	0	28
Global Ecology and Biogeography	7.18	2012	21	2	Schulte t al	2/27/2016	4/18/2011	0	0	0	36
Global Ecology and Biogeography	7.18	2012	21	2	Boyero et al	2/27/2016	5/23/2011	0	0	0	28
Global Ecology and Biogeography	7.18	2012	21	2	Roberts and Hamman	2/27/2016	4/4/2011	0	0	0	27
Global Ecology and Biogeography	7.18	2012	21	1	Paul et al	2/27/2016	12/12/2011	1	1	58	7
Global Ecology and Biogeography	7.18	2012	21	1	Schweiger et al	2/27/2016	12/12/2011	3	3	2707	53
Global Ecology and Biogeography	7.18	2012	21	1	Stocker et al	2/27/2016	12/12/2011	0	0	0	5
Molecular Ecology Resources	4.9	2014	14	6	Larsen et al	2/27/2016	5/29/2014	12	9	20511	1
Molecular Ecology Resources	4.9	2014	14	6	Wulsch et al	2/27/2016	5/14/2014	34	28	525246	4
Molecular Ecology Resources	4.9	2014	14	6	Gautier	2/27/2016	5/14/2014	2	2	1015	1
Molecular Ecology Resources	4.9	2014	14	5	Polanowski et al	2/27/2016	4/7/2014	26	24	457234	5
Molecular Ecology Resources	4.9	2014	14	5	Porter et al	2/27/2016	4/19/2014	6	6	10126	2
Molecular Ecology Resources	4.9	2014	14	5	Gambel and Zarkower	2/27/2016	3/7/2014	7	5	5302	10
Molecular Ecology Resources	4.9	2014	14	4	Burri et al	2/27/2016	3/7/2014	0	0	0	5
Molecular Ecology Resources	4.9	2014	14	4	Lighten et al	2/27/2016	2/5/2014	0	0	0	12
Molecular Ecology Resources	4.9	2014	14	4	Kekkonen and hebert	2/27/2016	3/10/2014	4	4	2284	26
Molecular Ecology Resources	4.9	2014	14	3	Zande et al	2/27/2016	12/12/2013	0	0	0	5
Molecular Ecology Resources	4.9	2014	14	3	Kardos et al	2/27/2016	12/8/2013	0	0	0	14
Molecular Ecology Resources	4.9	2014	14	3	Bhattacharjee and Ghosh	2/27/2016	12/8/2013	0	0	0	0
Molecular Ecology Resources	4.9	2014	14	2	Quillery et al	2/28/2016	11/11/2013	2	2	363	3
Molecular Ecology Resources	4.9	2014	14	2	Zielinski et al	2/28/2016	10/16/2013	2	2	1004	9
Molecular Ecology Resources	4.9	2014	14	2	Barba et al	2/28/2016	11/16/2013	1	1	49	20
Molecular Ecology Resources	4.9	2014	14	1	Vesterlund et al	2/28/2016	10/16/2013	0	0	0	3
Molecular Ecology Resources	4.9	2014	14	1	Christina and Anamalia	2/28/2016	10/25/2015	0	0	0	3
Molecular Ecology Resources	4.9	2014	14	1	Yang et al	2/28/2016	9/8/2013	0	0	0	1
Molecular Ecology Resources	4.9	2013	13	6	Hassel et al	2/28/2016	2/1/2013	0	0	0	7
Molecular Ecology Resources	4.9	2013	13	6	Crawford et al	2/28/2016	12/12/2012	8	6	11589	11
Molecular Ecology Resources	4.9	2013	13	6	Oltaneau et al	2/28/2016	1/3/2013	0	0	0	1
Molecular Ecology Resources	4.9	2013	13	5	Pembleton et al	2/28/2016	6/6/2013	1	1	440	7
Molecular Ecology Resources	4.9	2013	13	5	O'Neil et al	2/28/2016	7/19/2013	7	5	9495	1
Molecular Ecology Resources	4.9	2013	13	5	Deiner et al	2/28/2016	6/18/2013	0	0	0	3
Molecular Ecology Resources	4.9	2013	13	4	Villard and Malausa	2/28/2016	5/2/2013	0	0	0	2
Molecular Ecology Resources	4.9	2013	13	4	Wang	2/28/2016	4/25/2013	0	0	0	4
Molecular Ecology Resources	4.9	2013	13	4	Malenke et al	2/28/2016	3/16/2013	0	0	0	3
Molecular Ecology Resources	4.9	2013	13	3	Morinha et al	2/28/2016	2/25/2013	0	0	0	4
Molecular Ecology Resources	4.9	2013	13	3	Gotoh et al	2/28/2016	2/4/2013	1	1	2153	4
Molecular Ecology Resources	4.9	2013	13	3	Bidon et al	2/28/2016	1/25/2013	1	1	157	8
Molecular Ecology Resources	4.9	2013	13	2	Geraldes et al	2/28/2016	1/11/2013	2	2	1219	25
Molecular Ecology Resources	4.9	2013	13	2	Hanser et al	2/28/2016	1/25/2013	4	3	2825	20
Molecular Ecology Resources	4.9	2013	13	2	Blaalid et al	2/28/2016	1/25/2013	5	5	3182	31
Molecular Ecology Resources	4.9	2013	13	1	Oorman et al	2/28/2016	10/24/2012	0	0	0	13
Molecular Ecology Resources	4.9	2013	13	1	Pennell et al	2/28/2016	9/21/2012	0	0	0	6
Molecular Ecology Resources	4.9	2013	13	1	Loridon et al	2/28/2016	9/27/2012	0	0	0	5
Molecular Ecology Resources	4.9	2012	12	6	Hess et al	2/28/2016	9/8/2012	0	0	0	3
Molecular Ecology Resources	4.9	2012	12	6	Renen et al	2/28/2016	8/7/2012	0	0	0	4
Molecular Ecology Resources	4.9	2012	12	6	Magnaca et al	2/28/2016	8/29/2012	3	3	3694	14
Molecular Ecology Resources	4.9	2012	12	5	Luzon et al	2/28/2016	6/27/2012	0	0	0	7
Molecular Ecology Resources	4.9	2012	12	5	Donald et al	2/28/2016	5/16/2012	2	2	5247	4
Molecular Ecology Resources	4.9	2012	12	5	Blair et al	2/28/2016	5/6/2012	0	0	0	40
Molecular Ecology Resources	4.9	2012	12	4	Gariepy et al	2/28/2016	4/12/2012	0	0	0	21
Molecular Ecology Resources	4.9	2012	12	4	Deryke et al	2/28/2016	3/3/2012	0	0	0	8
Molecular Ecology Resources	4.9	2012	12	4	Zhou et al	2/28/2016	2/28/2012	0	0	0	9
Molecular Ecology Resources	4.9	2012	12	3	Dawson et al	2/28/2016	2/9/2012	1	1	567	19
Molecular Ecology Resources	4.9	2012	12	3	Mendoza et al	2/28/2016	1/12/2012	0	0	0	8
Molecular Ecology Resources	4.9	2012	12	3	Dai et al	2/28/2016	2/21/2012	2	2	3987	14
Molecular Ecology Resources	4.9	2012	12	2	Sloan et al	2/28/2016	10/17/2011	0	0	0	31
Molecular Ecology Resources	4.9	2012	12	2	Promerova et al	2/28/2016	10/24/2011	1	1	758	18
Molecular Ecology Resources	4.9	2012	12	2	Caballero et al	2/28/2016	11/16/2011	2	2	1263	5
Molecular Ecology Resources	4.9	2012	12	1	Amuldevar et al	2/28/2016	8/26/2011	0	0	0	6
Molecular Ecology Resources	4.9	2012	12	1	Casquet et al	2/28/2016	9/22/2011	0	0	0	15
Molecular Ecology Resources	4.9	2012	12	1	Joly	2/28/2016	9/7/2011	3	3	1861	29
Diversity and Distributions	5.4	2014	20	12	Rovero et al	2/28/2016	9/25/2014	12	12	8445	10
Diversity and Distributions	5.4	2014	20	12	Guizen et al	2/28/2016	9/19/2014	0	0	0	2
Diversity and Distributions	5.4	2014	20	12	Carlson et al	2/28/2016	9/10/2014	3	3	1847	3
Diversity and Distributions	5.4	2014	20	11	Massin and Jets	2/28/2016	6/12/2014	0	0	0	5
Diversity and Distributions	5.4	2014	20	11	Poudel et al	2/28/2016	8/8/2014	0	0	0	0
Diversity and Distributions	5.4	2014	20	11	Pool et al	2/28/2016	7/8/2014	1	1	273	1
Diversity and Distributions	5.4	2014	20	10	White et al	2/28/2016	3/28/2014	3	2	2444	4
Diversity and Distributions	5.4	2014	20	10	Shirk et al	2/28/2016	8/21/2014	1	1	113	0
Diversity and Distributions	5.4	2014	20	10	Nakajima et al	2/28/2016	3/28/2014	5	6	6400	2
Diversity and Distributions	5.4	2014	20	9	Markovic et al	2/28/2016	6/26/2014	10	10	6726	6
Diversity and Distributions	5.4	2014	20	9	Sancha et al	2/28/2016	4/20/2014	1	1	129	7
Diversity and Distributions	5.4	2014	20	9	Bush et al	2/28/2016	3/19/2014	2	2	5070	2
Diversity and Distributions	5.4	2014	20	8	Buffort and Deahler	2/28/2016	6/1/2014	5	4	5759	2
Diversity and Distributions	5.4	2014	20	8	Lester et al	2/28/2016	6/12/2014	1	1	3772	4
Diversity and Distributions	5.4	2014	20	8	Slavich et al	2/28/2016	5/22/2014	8	8	13404	5
Diversity and Distributions	5.4	2014	20	7	Santika et al	2/28/2016	3/7/2014	5	5	4587	7
Diversity and Distributions	5.4	2014	20	7	Kiel et al	2/28/2016	3/28/2014	8	7	4491	4
Diversity and Distributions	5.4	2014	20	7	Murray et al	2/28/2016	4/28/2014	3	3	877	4
Diversity and Distributions	5.4	2014	20	6	Farnsworth et al	2/28/2016	3/3/2014	29	21	18847	7
Diversity and Distributions	5.4	2014	20	6	Crain et al	2/28/2016	2/14/2014	1	1	594	8
Diversity and Distributions	5.4	2014	20	6	Beaumont et al	2/28/2016	3/17/2014	2	2	1301	5
Diversity and Distributions	5.4	2014	20	5	Harihar et al	2/28/2016	1/28/2014	1	1	1052	3
Diversity and Distributions	5.4	2014	20	5	Brown et al	2/28/2016	12/6/2013	3	3	3360	12
Diversity and Distributions	5.4	2014	20	5	Rickbell et al	2/28/2016	11/4/2013	3	2	524	3
Diversity and Distributions	5.4	2014	20	4	Sunstrom and Allen	2/28/2016	1/3/2014	1	1	542	0
Diversity and Distributions	5.4	2014	20	4	Warren et al	2/28/2016	12/16/2013	2	1	390	7
Diversity and Distributions	5.4	2014	20	4	Rae et al	2/28/2016	10/3/2013	7	6	11511	1
Diversity and Distributions	5.4	2014	20	3	Roever et al	2/28/2016	12/24/2013	1	1	1768	4
Diversity and Distributions	5.4	2014	20	3	Zancoli et al	2/28/2016	12/6/2013	1	1	553	1
Diversity and Distributions	5.4	2014	20	3	Rees et al	2/28/2016	9/30/2013	4	4	4687	6
Diversity and Distributions	5.4	2014	20	2	Pillay et al	2/28/2016	11/15/2013	0	0	0	3
Diversity and Distributions	5.4	2014	20	2	Jarnevich et al	2/28/2016	11/19/2013	0	0	0	4
Diversity and Distributions	5.4	2014	20	2	Diaz et al	2/28/2016	10/7/2013	6	6	3838	8
Diversity and Distributions	5.4	2014	20	1	Ware et al	2/28/2016	8/12/2013	5	5	2765	12
Diversity and Distributions	5.4	2014	20	1	Bacon et al	2/28/2016	11/9/2013	3	3	13693	9
Diversity and Distributions	5.4	2014	20	1	Cunningham et al	2/28/2016	11/9/2013	6	6	24626	7
Diversity and Distributions	5.4	2013	19	12	Pujolar et al	2/28/2016	7/23/2013	0	0	0	7
Diversity and Distributions	5.4	2013	19	12	Pellesier et al	2/28/2016	6/23/2013	1	1	1434	1
Diversity and Distributions	5.4	2013	19	12	Forester et al	2/28/2016	6/19/2013	4	4	3492	13
Diversity and Distributions	5.4	2013	19	11	McGlaughlin and Zavaletta	2/28/2016	8/13/2013	0	0	0	1
Diversity and Distributions	5.4	2013	19	11	Potts et al	2/28/2016	7/15/2013	0	0	0	4
Diversity and Distributions	5.4	2013	19	11	Barnes et al	2/28/2016	6/22/2013	1	1	39	2
Diversity and Distributions	5.4	2013	19	10	Fort et al	2/28/2016	6/22/2013	2	2	6345	13
Diversity and Distributions	5.4	2013	19	10	Fordham et al	2/28/2016	5/3/2013	2	1	6714	2
Diversity and Distributions	5.4	2013	19	10	Sara et al	2/28/2016	4/22/2013	1	1	1469	19
Diversity and Distributions	5.4	2013	19	9	Kershaw et al	2/28/2016	6/18/2013	0	0	0	1
Diversity and Distributions	5.4	2013	19	9	Bielby et al	2/28/2016	5/3/2013	0	0	0	1
Diversity and Distributions	5.4	2013	19	9	Stoner et al	2/28/2016	1/30/2013	0	0	0	6
Diversity and Distributions	5.4	2013	19	8	Duckett et al	2/28/2016	3/11/2013	12	11	31128	9
Diversity and Distributions	5.4	2013	19	8	Sawyer and Brashers	2/28/2016	3/2/2013	0	0	0	5
Diversity and Distributions	5.4	2013	19	8	Brummer et al	2/28/2016	1/24/2013	0	0	0	10
Diversity and Distributions	5.4	2013	19	7	Muston et al	3/18/2016	1/17/2013	2	2	1327	7
Diversity and Distributions	5.4	2013	19	7	Angeler	3/18/2016	1/13/2013	0	0	0	6
Diversity and Distributions	5.4	2013	19	7	Cerquiera et al	3/18/2016	1/17/2013	0	0	0	3
Diversity and Distributions	5.4	2013	19	6	Leung and Steele	3/18/2016	5/6/2013	0	0	0	6
Diversity and Distributions	5.4	2013	19	6	Lewis et al	3/18/2016	5/6/2013	0	0	0	8
Diversity and Distributions	5.4	2013	19	6	Reyes et al	3/18/2016	5/6/2013	2	2	1762	9
Diversity and Distributions	5.4	2013	19	4	Tulloch et al	3/18/2016	8/3/2012	3	3	4174	16
Diversity and Distributions	5.4	2013	19	4	Shwalb et al	3/18/2016	7/24/2012	1	1	1431	5
Diversity and Distributions	5.4	2013	19	4	Cabral et al	3/18/2016	10/18/2012	1	1	612	12
Diversity and Distributions	5.4	2013	19	3	van Rensberge et al	3/18/2016	2/6/2013	0	0	0	3
Diversity and Distributions	5.4	2013	19	3	Porto et al	3/18/2016	7/24/2012	0	0	0	18
Diversity and Distributions	5.4	2013	19	3	Inghram et al	3/18/2016	6/26/2012	0	0	0	6
Diversity and Distributions	5.4	2013	19	2	Kalusova et al	3/18/2016	9/23/2012	0	0	0	11
Diversity and Distributions	5.4	2013	19	2	Moilanen et al	3/18/2016	8/24/2012	0	0	0	13
Diversity and Distributions	5.4	2013	19	2	Colambaroli et al	3/18/2016	6/18/2012	1	1	128	14
Diversity and Distributions	5.4	2013	19	1	Lavoie et al	3/18/2016	10/3/2012	0	0	0	8
Diversity and Distributions	5.4	2013	19	1	Bush et al	3/18/2016	9/24/2012	0	0	0	10
Diversity and Distributions	5.4	2013	19	1	Altwegg et al	3/18/2016	7/19/2012	0	0	0	15
Diversity and Distributions	5.4	2012	18	12	Parkes and Duggan	3/18/2016	4/23/2012	0	0	0	7
Diversity and Distributions	5.4	2012	18	12	Cameron and Bayne	3/18/2016	4/23/2012	0	0	0	5
Diversity and Distributions	5.4	2012	18	12	Habit et al	3/18/2016	3/17/2012	1	1	265	20
Diversity and Distributions	5.4	2012	18	11	Wilson and Pitts	3/18/2016	3/5/2012	0	0	0	16
Diversity and Distributions	5.4	2012	18	11	Rutishauser et al	3/18/2016	3/17/2012	0	0	0	11
Diversity and Distributions	5.4	2012	18	11	Benito et al	3/18/2016	3/5/2012	0	0	0	21
Diversity and Distributions	5.4	2012	18	10	Zhan et al	3/18/2016	2/11/2012	0	0	0	16
Diversity and Distributions	5.4	2012	18	10	Panetta et al	3/18/2016	6/18/2012	0	0	0	3
Diversity and Distributions	5.4	2012	18	10	Macelli et al	3/18/2016	3/21/2012	1	1	221	3
Diversity and Distributions	5.4	2012	18	9	Studds et al	3/18/2016	6/9/2012	0	0	0	15
Diversity and Distributions	5.4	2012	18	9	Marini et al	3/18/2016	3/11/2012	0	0	0	28
Diversity and Distributions	5.4	2012	18	9	Hosking et al	3/18/2016	2/22/2012	4	4	3838	15
Diversity and Distributions	5.4	2012	18	8	Saar et al	3/18/2016	2/11/2012	0	0	0	27
Diversity and Distributions	5.4	2012	18	8	McBride et al	3/18/2016	3/5/2012	4	4	3779	12
Diversity and Distributions	5.4	2012	18	8	Fei et al	3/18/2016	2/11/2012	0	0	0	9
Diversity and Distributions	5.4	2012	18	7	Terauds et al	3/18/2016	5/22/2012	5	5	8863	36
Diversity and Distributions	5.4	2012	18	7	Maleney et al	3/18/2016	12/29/2011	0	0	0	6
Diversity and Distributions	5.4	2012	18	7	Huang et al	3/18/2016	9/13/2011	0	0	0	30
Diversity and Distributions	5.4	2012	18	6	Torres et al	3/18/2016	2/11/2011	0	0	0	38
Diversity and Distributions	5.4	2012	18	6	Ordonez et al	3/18/2016	10/20/2011	2	2	2050	14
Diversity and Distributions	5.4	2012	18	6	Lopez et al	3/18/2016	9/13/2011	0	0	0	17
Diversity and Distributions	5.4	2012	18	5	Tayloer et al	3/18/2016	9/26/2011	4	4	11815	27
Diversity and Distributions	5.4	2012	18	5	Mokhatla et al	3/18/2016	12/18/2011	0	0	0	8
Diversity and Distributions	5.4	2012	18	5	Bradley et al	3/18/2016	1/28/2012	0	0	0	21
Diversity and Distributions	5.4	2012	18	4	Wintle t al	3/18/2016	1/28/2012	0	0	0	18
Diversity and Distributions	5.4	2012	18	4	Thompson et al	3/18/2016	2/11/2012	0	0	0	0
Diversity and Distributions	5.4	2012	18	4	Sirami and Monadjem	3/18/2016	7/7/2011	1	1	619	18
Diversity and Distributions	5.4	2012	18	3	Meager et al	3/18/2016	1/14/2012	0	0	0	18
Diversity and Distributions	5.4	2012	18	3	Rodriguez et al	3/18/2016	9/5/2011	0	0	0	13
Diversity and Distributions	5.4	2012	18	3	Reside et al	3/18/2016	8/4/2011	1	1	619	20
Diversity and Distributions	5.4	2012	18	2	Rodriguez et al	3/18/2016	10/26/2011	0	1	0	7
Diversity and Distributions	5.4	2012	18	2	Renwick et al	3/18/2016	8/25/2011	1	1	252	25
Diversity and Distributions	5.4	2012	18	2	Vitule et al	3/18/2016	10/24/2011	0	0	0	20
Diversity and Distributions	5.4	2012	18	1	Vaclavic and Meentymyer	3/18/2016	10/25/2011	0	0	0	64
Diversity and Distributions	5.4	2012	18	1	Crossman et al	3/18/2016	10/21/2011	0	0	0	18
Diversity and Distributions	5.4	2012	18	1	Kuemmerle et al	3/18/2016	10/13/2011	0	0	0	17
Ecology	6.155	2014	95	12	Maglianesi et al	3/19/2016	12/1/2014	1	1	1082	6
Ecology	6.155	2014	95	12	Soinen	3/19/2016	12/1/2014	6	6	11162	7
Ecology	6.155	2014	95	12	Graham and Mendelhson	3/19/2016	12/1/2014	1	1	274	2
Ecology	6.155	2014	95	11	White et al	3/19/2016	11/1/2014	9	9	36463	5
Ecology	6.155	2014	95	11	Einarson et al	3/19/2016	11/1/2014	15	12	52622	4
Ecology	6.155	2014	95	11	Haav and Jormailenen	3/19/2016	11/1/2014	2	2	1332	3
Ecology	6.155	2014	95	10	Dodds et al	3/19/2016	10/1/2014	1	1	35	1
Ecology	6.155	2014	95	10	Brown et al	3/19/2016	10/1/2014	1	1	1082	2
Ecology	6.155	2014	95	10	Wright et al	3/19/2016	10/1/2014	0	0	0	5
Ecology	6.155	2014	95	9	Ramahlo et al	3/19/2016	9/1/2014	27	25	95995	5
Ecology	6.155	2014	95	9	Lamb et al	3/19/2016	9/1/2014	7	7	5058	2
Ecology	6.155	2014	95	9	Sloat and Reeves	3/19/2016	9/1/2014	2	2	1182	0
Ecology	6.155	2014	95	8	Dennis and Ponicano	3/19/2016	8/1/2014	2	2	1280	3
Ecology	6.155	2014	95	8	Lutz et al	3/19/2016	8/1/2014	6	6	13827	17
Ecology	6.155	2014	95	8	Recasco et al	3/19/2016	8/1/2014	48	45	75921	3
Ecology	6.155	2014	95	7	Roy et al	3/19/2016	7/1/2014	8	8	19124	2
Ecology	6.155	2014	95	7	Oppel et al	3/19/2016	7/1/2014	17	16	24593	7
Ecology	6.155	2014	95	7	Eschruth and Battles	3/19/2016	7/1/2014	6	6	20425	2
Ecology	6.155	2014	95	6	Ruhl et al	3/19/2016	6/1/2014	6	5	4664	3
Ecology	6.155	2014	95	6	Baer and marquis	3/19/2016	6/1/2014	5	5	24459	1
Ecology	6.155	2014	95	6	He and Bertness	3/19/2016	6/1/2014	10	10	29292	32
Ecology	6.155	2014	95	5	Scranton et al	3/19/2016	5/1/2014	2	2	2189	3
Ecology	6.155	2014	95	5	Effort and Mowat	3/19/2016	5/1/2014	1	1	1095	3
Ecology	6.155	2014	95	5	Turschak et al	3/19/2016	5/1/2014	4	4	5599	10
Ecology	6.155	2014	95	4	Pringle et al	3/19/2016	4/1/2014	3	2	1799	4
Ecology	6.155	2014	95	4	Braak et al	3/19/2016	4/1/2014	18	16	41745	11
Ecology	6.155	2014	95	4	Miller et al	3/19/2016	4/1/2014	1	1	1082	7
Ecology	6.155	2014	95	3	Best and Stachovich	3/19/2016	3/1/2014	1	1	1082	3
Ecology	6.155	2014	95	3	Tack et al	3/19/2016	3/1/2014	6	5	3400	7
Ecology	6.155	2014	95	3	Spanos	3/19/2016	3/1/2014	2	2	2544	4
Ecology	6.155	2014	95	2	Brownstein et al	3/19/2016	2/1/2014	4	4	1160	0
Ecology	6.155	2014	95	2	Manage et al	3/19/2016	2/1/2014	1	1	868	5
Ecology	6.155	2014	95	2	Leffler et al	3/19/2016	2/1/2014	1	1	1095	7
Ecology	6.155	2014	95	1	Correa and Winemiller	3/19/2016	1/1/2014	4	4	4471	7
Ecology	6.155	2014	95	1	Barnagaud et al	3/19/2016	1/1/2014	1	1	1091	4
Ecology	6.155	2014	95	1	Dray et al	3/19/2016	1/1/2014	4	4	1935	16
Ecology	6.155	2013	94	12	Pearse et al	3/19/2016	12/1/2013	1	1	1095	4
Ecology	6.155	2013	94	12	Adams et al	3/19/2016	12/1/2013	3	3	5311	4
Ecology	6.155	2013	94	12	Hampton et al	3/19/2016	12/1/2013	12	11	28766	9
Ecology	6.155	2013	94	11	Crean et al	3/19/2016	11/1/2013	4	4	23281	22
Ecology	6.155	2013	94	11	Crowther et al	3/19/2016	11/1/2013	9	8	7129	15
Ecology	6.155	2013	94	11	Salazar et al	3/19/2016	11/1/2013	1	1	1082	2
Ecology	6.155	2013	94	10	Choquet et al	3/19/2016	10/1/2013	1	1	1082	2
Ecology	6.155	2013	94	10	Chang et al	3/19/2016	11/1/2013	1	1	1095	18
Ecology	6.155	2013	94	10	Sun et al	3/19/2016	10/1/2013	2	2	1288	8
Ecology	6.155	2013	94	9	Knape et al	3/19/2016	9/1/2013	2	2	7313	5
Ecology	6.155	2013	94	9	Hartmann et al	3/19/2016	9/1/2013	0	0	0	6
Ecology	6.155	2013	94	9	Bishop et al	3/19/2016	9/1/2013	0	0	0	4
Ecology	6.155	2013	94	8	Hujibers et al	3/19/2016	8/1/2013	0	0	0	10
Ecology	6.155	2013	94	8	Doddington et al	3/19/2016	8/1/2013	1	1	509	15
Ecology	6.155	2013	94	8	Thoming et al	3/19/2016	8/1/2013	2	2	1428	14
Ecology	6.155	2013	94	7	Clare et al	3/19/2016	7/1/2013	1	1	1082	24
Ecology	6.155	2013	94	7	Palmer et al	3/19/2016	7/1/2013	2	2	5931	4
Ecology	6.155	2013	94	7	Loranger et al	3/19/2016	7/1/2013	0	0	0	10
Ecology	6.155	2013	94	6	Talluto and Benkmen	3/19/2016	6/1/2013	2	2	2759	5
Ecology	6.155	2013	94	6	Gaillard	3/19/2016	6/1/2013	1	1	1095	3
Ecology	6.155	2013	94	6	Lohbeck et al	3/19/2016	6/1/2013	1	1	303	19
Ecology	6.155	2013	94	5	Sugeno and Munch	3/19/2016	5/1/2013	0	0	0	3
Ecology	6.155	2013	94	5	Fang and Huang	3/19/2016	5/1/2013	3	3	1084	17
Ecology	6.155	2013	94	5	Hahn and Schaarer	3/19/2016	5/1/2013	1	1	1095	5
Ecology	6.155	2013	94	4	Thomas et al	3/19/2016	4/1/2013	2	2	2187	5
Ecology	6.155	2013	94	4	Wardle et al	3/19/2016	4/1/2013	0	0	0	16
Ecology	6.155	2013	94	4	McClintock et al	3/19/2016	4/1/2013	0	0	0	18
Ecology	6.155	2013	94	3	Allison et al	3/19/2016	3/1/2013	0	0	0	44
Ecology	6.155	2013	94	3	Pashiladeou et al	3/19/2016	3/1/2013	1	1	2981	14
Ecology	6.155	2013	94	3	Soinen et al	3/19/2016	3/1/2013	0	0	0	13
Ecology	6.155	2013	94	2	Barrett et al	3/19/2016	2/1/2013	0	0	0	13
Ecology	6.155	2013	94	2	Mitchell et al	3/19/2016	2/1/2013	0	0	0	11
Ecology	6.155	2013	94	2	Royle et al	3/19/2016	2/1/2013	5	5	3694	19
Ecology	6.155	2013	94	1	Grman and Robinson	3/19/2016	1/1/2013	0	0	0	12
Ecology	6.155	2013	94	1	Ida et al	3/19/2016	1/1/2013	0	0	0	4
Ecology	6.155	2013	94	1	Monfort et al	3/19/2016	1/1/2013	1	1	621	7
Ecology	6.155	2012	93	12	Leite et al	3/19/2016	12/1/2012	0	0	0	25
Ecology	6.155	2012	93	12	Neuman and Ibaneze	3/19/2016	12/1/2012	3	1	326	13
Ecology	6.155	2012	93	12	Cozzi et al	3/19/2016	12/1/2012	3	3	2124	32
Ecology	6.155	2012	93	11	Matthews and Pomati	3/19/2016	11/1/2012	0	0	0	5
Ecology	6.155	2012	93	11	Reinhart	3/19/2016	11/1/2012	0	0	0	26
Ecology	6.155	2012	93	11	Wang et al	3/19/2016	11/1/2012	0	0	0	61
Ecology	6.155	2012	93	10	Wang et al	3/19/2016	10/1/2012	0	0	0	10
Ecology	6.155	2012	93	10	Chapman et al	3/19/2016	10/1/2012	4	3	31340	45
Ecology	6.155	2012	93	10	Doropolous et al	3/19/2016	10/1/2012	0	0	0	14
Ecology	6.155	2012	93	9	Castanygerol and Jactel	3/19/2016	9/1/2012	2	2	523	24
Ecology	6.155	2012	93	9	Okullo and Moe	3/19/2016	9/1/2012	0	0	0	9
Ecology	6.155	2012	93	9	Rapp et al	3/19/2016	9/1/2012	1	1	0	14
Ecology	6.155	2012	93	8	Sassi et al	3/19/2016	8/3/2012	1	1	161	18
Ecology	6.155	2012	93	8	Restrepo et al	3/19/2016	8/3/2012	3	3	5940	14
Ecology	6.155	2012	93	8	Booth et al	3/19/2016	8/3/2012	2	2	1201	11
Ecology	6.155	2012	93	7	Flugge et al	3/19/2016	7/1/2012	0	0	0	7
Ecology	6.155	2012	93	7	Simonis	3/19/2016	7/1/2012	0	0	0	6
Ecology	6.155	2012	93	7	Mineau et al	3/19/2016	7/1/2012	0	0	0	8
Ecology	6.155	2012	93	6	Wellenreuther et al	3/19/2016	6/1/2012	0	0	0	21
Ecology	6.155	2012	93	6	Price et al	3/19/2016	6/1/2012	2	1	152	9
Ecology	6.155	2012	93	6	Wright et al	3/19/2016	6/1/2012	0	0	0	11
Ecology	6.155	2012	93	5	Lesser and Jackson	3/19/2016	5/1/2012	0	0	0	6
Ecology	6.155	2012	93	5	Evans et al	3/19/2016	5/1/2012	0	0	0	8
Ecology	6.155	2012	93	5	Akasaka and Takamura	3/19/2016	5/1/2012	1	1	1432	9
Ecology	6.155	2012	93	4	Shipley et al	3/19/2016	4/1/2012	2	2	1858	29
Ecology	6.155	2012	93	4	Ortega et al	3/19/2016	4/1/2012	0	0	0	14
Ecology	6.155	2012	93	4	Gjerde et al	3/19/2016	4/1/2012	0	0	0	13
Ecology	6.155	2012	93	3	Poulsen et al	3/19/2016	3/1/2012	1	1	7406	5
Ecology	6.155	2012	93	3	deLong and Vasseur	3/19/2016	3/1/2012	0	0	0	14
Ecology	6.155	2012	93	3	Yenni et al	3/19/2016	3/1/2013	6	3	9502	7
Ecology	6.155	2012	93	2	McGlinn and Hurlburt	3/19/2016	2/1/2012	0	0	0	11
Ecology	6.155	2012	93	2	Knape and Valpine	3/19/2016	2/1/2012	3	2	1541	8
Ecology	6.155	2012	93	2	Booth et al	3/19/2016	2/1/2012	3	2	891	22
Ecology	6.155	2012	93	1	Laliberte and Tylianakis	3/19/2016	1/1/2012	3	3	6139	36
Ecology	6.155	2012	93	1	Angellini and Silliman	3/19/2016	1/1/2012	2	2	2933	16
Ecology	6.155	2012	93	1	Johnson et al	3/19/2016	1/1/2012	1	1	296	16
Ecological Applications	5.058	2014	24	8	Tempel et al	3/20/2016	12/1/2014	1	1	1095	5
Ecological Applications	5.058	2014	24	8	Landman et al	3/20/2016	12/1/2014	1	1	619	0
Ecological Applications	5.058	2014	24	8	Halofsky et al	3/20/2016	12/1/2014	5	5	6060	1
Ecological Applications	5.058	2014	24	7	Zubiri et al	3/20/2016	10/1/2014	4	3	5247	0
Ecological Applications	5.058	2014	24	7	Osbourn et al	3/20/2016	10/1/2014	1	1	868	3
Ecological Applications	5.058	2014	24	7	Vaughn et al	3/20/2016	10/1/2014	0	0	0	2
Ecological Applications	5.058	2014	24	6	Parisien et al	3/20/2016	9/1/2014	8	8	6862	10
Ecological Applications	5.058	2014	24	6	Velez et al	3/20/2016	9/1/2014	1	1	1087	1
Ecological Applications	5.058	2014	24	6	Wootton and Bell	3/20/2016	9/1/2014	2	2	1196	2
Ecological Applications	5.058	2014	24	5	Rasic et al	3/20/2016	7/1/2014	1	1	1096	6
Ecological Applications	5.058	2014	24	5	van de Voorde et al	3/20/2016	7/1/2014	1	1	1095	1
Ecological Applications	5.058	2014	24	5	Steele and Hefferman	3/20/2016	7/1/2014	10	10	9333	7
Ecological Applications	5.058	2014	24	4	Yu et al	3/20/2016	6/1/2014	3	3	1906	6
Ecological Applications	5.058	2014	24	4	Grundel et al	3/20/2016	6/1/2014	5	5	34193	0
Ecological Applications	5.058	2014	24	4	Goodman et al	3/20/2016	6/1/2014	5	5	3652	17
Ecological Applications	5.058	2014	24	3	Prichard and Kennedy	3/20/2016	4/1/2014	1	1	1082	13
Ecological Applications	5.058	2014	24	3	McDaniel et al	3/20/2016	4/1/2014	9	9	26101	11
Ecological Applications	5.058	2014	24	3	Margalida et al	3/20/2016	4/1/2014	3	3	2650	21
Ecological Applications	5.058	2014	24	2	Richardson et al	3/20/2016	3/1/2014	1	1	1082	6
Ecological Applications	5.058	2014	24	2	Questad et al	3/20/2016	5/1/2014	7	7	31494	5
Ecological Applications	5.058	2014	24	2	Atkinson et al	3/20/2016	3/1/2014	6	6	9823	4
Ecological Applications	5.058	2014	24	1	Thorson et al	3/20/2016	1/1/2014	10	9	27856	7
Ecological Applications	5.058	2014	24	1	Borger and Nudds	3/20/2016	1/1/2014	13	11	54613	3
Ecological Applications	5.058	2014	24	1	Bonsall et al	3/20/2016	1/1/2014	5	5	4860	1
Ecological Applications	5.058	2012	22	8	McMullin and Lytle	3/20/2016	12/1/2012	1	1	3040	14
Ecological Applications	5.058	2012	22	8	Halpern et al	3/20/2016	12/1/2012	0	0	0	14
Ecological Applications	5.058	2012	22	8	Tiexera et al	3/20/2016	12/1/2012	6	6	11746	15
Ecological Applications	5.058	2012	22	7	Sillet et al	3/20/2016	10/1/2012	0	0	0	18
Ecological Applications	5.058	2012	22	7	Kight et al	3/20/2016	10/1/2012	0	0	0	21
Ecological Applications	5.058	2012	22	7	Merritt and Bateman	3/20/2016	10/1/2012	3	3	6900	13
Ecological Applications	5.058	2012	22	6	Kou et al	3/20/2016	9/1/2012	0	0	0	5
Ecological Applications	5.058	2012	22	6	Perretti and Munch	3/20/2016	9/1/2012	3	3	5637	11
Ecological Applications	5.058	2012	22	6	Shaughenessey et al	3/20/2016	9/1/2012	0	0	0	10
Ecological Applications	5.058	2012	22	5	Boyden et al	3/20/2016	7/1/2012	0	0	0	11
Ecological Applications	5.058	2012	22	5	Mandelick et al	3/20/2016	7/1/2012	0	0	0	28
Ecological Applications	5.058	2012	22	5	Evans et al	3/20/2016	7/1/2012	0	0	0	6
Ecological Applications	5.058	2012	22	4	Powers et al	3/20/2016	6/1/2012	3	3	10228	10
Ecological Applications	5.058	2012	22	4	Thrush et al	3/20/2016	6/1/2012	1	1	152	21
Ecological Applications	5.058	2012	22	4	Kiernan and Moyle	3/20/2016	6/1/2012	1	1	1411	13
Ecological Applications	5.058	2012	22	3	Raciti e tal	3/20/2016	4/1/2012	0	0	0	31
Ecological Applications	5.058	2012	22	3	Fensham et al	3/20/2016	4/1/2012	0	0	0	8
Ecological Applications	5.058	2012	22	3	Jardine et al	3/20/2016	4/1/2012	0	0	0	20
Ecological Applications	5.058	2012	22	2	Fitzpatrick et al	3/20/2016	3/1/2012	1	1	1411	16
Ecological Applications	5.058	2012	22	2	Halpern et al	3/20/2016	3/1/2012	0	0	0	14
Ecological Applications	5.058	2012	22	2	Poulette and Arthur	3/20/2016	3/1/2012	0	0	0	15
Ecological Applications	5.058	2012	22	1	Dahlin et al	3/20/2016	1/1/2012	2	1	236	12
Ecological Applications	5.058	2012	22	1	Brost and Beier	3/20/2016	1/1/2012	1	1	287	17
Ecological Applications	5.058	2012	22	1	Lu et al	3/20/2016	1/1/2012	0	0	0	40
Journal of Animal Ecology	5.316	2014	83	6	Garcia et al	3/20/2016	6/2/2014	21	20	39694	6
Journal of Animal Ecology	5.316	2014	83	6	Oudenhove et al	3/20/2016	6/2/2014	11	10	28440	2
Journal of Animal Ecology	5.316	2014	83	6	Walsh et al	3/20/2016	5/28/2014	5	5	3546	1
Journal of Animal Ecology	5.316	2014	83	5	Eby et al	3/20/2016	5/19/2014	7	6	11162	5
Journal of Animal Ecology	5.316	2014	83	5	Kuhn et al	3/20/2016	3/4/2014	5	5	13091	7
Journal of Animal Ecology	5.316	2014	83	5	Szotek et al	3/20/2016	3/14/2014	25	21	64401	8
Journal of Animal Ecology	5.316	2014	83	4	Westneat et al	3/20/2016	2/7/2014	0	0	0	2
Journal of Animal Ecology	5.316	2014	83	4	Hempel et al	3/20/2016	1/19/2014	0	0	0	18
Journal of Animal Ecology	5.316	2014	83	4	Zhao et al	3/20/2016	2/25/2014	0	0	0	15
Journal of Animal Ecology	5.316	2014	83	3	Huang et al	3/20/2016	11/29/2013	0	0	0	4
Journal of Animal Ecology	5.316	2014	83	3	Benadi et al	3/20/2016	11/12/2013	0	0	0	10
Journal of Animal Ecology	5.316	2014	83	3	Dinoel and Ficetola	3/20/2016	1/6/2014	0	0	0	7
Journal of Animal Ecology	5.316	2014	83	2	DeCesare et al	3/20/2016	10/15/2013	0	0	0	15
Journal of Animal Ecology	5.316	2014	83	2	English et al	3/20/2016	11/18/2013	0	0	0	4
Journal of Animal Ecology	5.316	2014	83	2	Wirsing and Hiathus	3/20/2016	2/19/2014	0	0	0	2
Journal of Animal Ecology	5.316	2014	83	1	Vedder et al	3/20/2016	8/5/2013	21	17	37770	5
Journal of Animal Ecology	5.316	2014	83	1	Dell et al	3/20/2016	5/21/2013	35	35	538439	42
Journal of Animal Ecology	5.316	2014	83	1	Houstona and McNamera	3/20/2016	6/3/2013	0	0	0	6
Journal of Animal Ecology	5.316	2013	82	6	Aarts et al	3/21/2016	4/2/2013	5	5	14655	14
Journal of Animal Ecology	5.316	2013	82	6	Warton and Aarts	3/21/2016	3/14/2013	10	9	15063	11
Journal of Animal Ecology	5.316	2013	82	6	McDonald et al	3/21/2016	10/15/2013	0	0	0	8
Journal of Animal Ecology	5.316	2013	82	5	Martinez et al	3/21/2016	3/18/2013	3	3	8269	4
Journal of Animal Ecology	5.316	2013	82	5	Rushmore et al	3/21/2016	6/4/2013	14	14	277279	13
Journal of Animal Ecology	5.316	2013	82	5	Trochet et al	3/21/2016	5/18/2013	8	8	18102	8
Journal of Animal Ecology	5.316	2013	82	4	Brown et al	3/21/2016	1/29/2013	5	5	8570	14
Journal of Animal Ecology	5.316	2013	82	4	Ding et al	3/21/2016	3/18/2013	8	8	12450	11
Journal of Animal Ecology	5.316	2013	82	4	Moorter et al	3/21/2016	2/15/2013	8	7	16163	10
Journal of Animal Ecology	5.316	2013	82	3	jeglinski et al	3/21/2016	1/15/2013	9	6	21422	13
Journal of Animal Ecology	5.316	2013	82	3	Chiba et al	3/21/2016	11/16/2012	7	7	12415	3
Journal of Animal Ecology	5.316	2013	82	3	Bartak et al	3/21/2016	1/21/2013	6	6	30515	7
Journal of Animal Ecology	5.316	2013	82	2	morales et al	3/21/2016	12/12/2012	6	6	12897	4
Journal of Animal Ecology	5.316	2013	82	2	Tisseul et al	3/21/2016	11/12/2012	7	7	9848	24
Journal of Animal Ecology	5.316	2013	82	2	Blake et al	3/21/2016	11/21/2012	6	5	11538	5
Journal of Animal Ecology	5.316	2012	81	1	Whitmee and orme	3/21/2016	8/23/2012	8	8	27141	11
Journal of Animal Ecology	5.316	2012	81	1	Reed et al	3/21/2016	8/2/2012	21	19	457375	40
Journal of Animal Ecology	5.316	2012	81	1	Tenou et al	3/21/2016	8/16/2012	17	17	47145	12
Journal of Animal Ecology	5.316	2012	81	6	Fugere et al	3/21/2016	5/1/2012	5	4	29105	12
Journal of Animal Ecology	5.316	2012	81	6	delong and Vasseur	3/21/2016	7/6/2012	3	3	9707	15
Journal of Animal Ecology	5.316	2012	81	6	Moleon	3/21/2016	7/7/2012	1	1	7693	6
Journal of Animal Ecology	5.316	2012	81	5	Yerga et al	3/21/2016	4/4/2012	11	11	79458	15
Journal of Animal Ecology	5.316	2012	81	5	Chamber et al	3/21/2016	3/19/2012	2	2	886	11
Journal of Animal Ecology	5.316	2012	81	5	Pavlacky et al	3/21/2016	4/10/2012	2	2	15558	14
Journal of Animal Ecology	5.316	2012	81	4	Burger et al	3/21/2016	2/22/2012	0	0	0	26
Journal of Animal Ecology	5.316	2012	81	4	Nicolaus et al	3/21/2016	2/6/2012	2	2	9536	12
Journal of Animal Ecology	5.316	2012	81	4	Nicolai and Sedinger	3/21/2016	2/3/2012	3	3	20549	6
Journal of Animal Ecology	5.316	2012	81	3	Schultz et al	3/21/2016	1/24/2012	0	0	0	20
Journal of Animal Ecology	5.316	2012	81	3	Grotan et al	3/21/2016	2/1/2012	1	1	69	22
Journal of Animal Ecology	5.316	2012	81	3	Narwani and Muzumber	3/21/2016	2/10/2012	3	3	8435	8
Journal of Animal Ecology	5.316	2012	81	2	Gervasi et al	3/21/2016	11/11/2011	1	1	0	22
Journal of Animal Ecology	5.316	2012	81	2	Leeuwen et al	3/21/2016	11/8/2011	2	1	7693	8
Journal of Animal Ecology	5.316	2012	81	2	McGuire et al	3/21/2016	9/28/2011	3	3	14417	21
Journal of Animal Ecology	5.316	2012	81	1	Hopcraft et al	3/21/2016	7/29/2011	0	0	0	16
Journal of Animal Ecology	5.316	2012	81	1	Tablado et al	3/21/2016	8/4/2011	0	0	0	5
Journal of Animal Ecology	5.316	2012	81	1	Monclus and Blumstein	3/21/2016	7/29/2011	6	6	9535	11
Evolution	5.251	2014	68	12	Finkbeiner et al	3/28/2016	10/14/2014	23	22	16716	8
Evolution	5.251	2014	68	12	Paaby et al	3/28/2016	11/20/2014	9	9	5149	12
Evolution	5.251	2014	68	12	Chevin and Haller	3/28/2016	11/21/2014	4	4	2408	3
Evolution	5.251	2014	68	11	Posavi et al	3/28/2016	10/2/2014	2	2	2046	3
Evolution	5.251	2014	68	11	Brekke and Good	3/28/2016	9/20/2014	3	3	1272	3
Evolution	5.251	2014	68	11	Devaux and Lande	3/28/2016	9/29/2014	19	18	33565	2
Evolution	5.251	2014	68	10	Ashby et al	3/28/2016	7/25/2014	9	9	11307	3
Evolution	5.251	2014	68	10	Sheth and Angert	3/28/2016	7/27/2014	9	7	8596	3
Evolution	5.251	2014	68	10	Wang and Clarke	3/28/2016	8/18/2014	2	2	1494	2
Evolution	5.251	2014	68	9	Morgan et al	3/28/2016	7/9/2014	1	1	924	4
Evolution	5.251	2014	68	9	D'Souza et al	3/28/2016	7/9/2014	11	8	7828	12
Evolution	5.251	2014	68	9	Tazzyman et al	3/28/2016	6/12/2014	7	7	5221	2
Evolution	5.251	2014	68	8	Parker et al	3/28/2016	5/6/2014	8	7	3570	4
Evolution	5.251	2014	68	8	Dellicour et al	3/28/2016	5/27/2014	1	1	88	7
Evolution	5.251	2014	68	8	Pennekamp et al	3/28/2016	5/22/2014	0	0	0	5
Evolution	5.251	2014	68	7	Fine et al	3/28/2016	5/5/2014	1	1	891	9
Evolution	5.251	2014	68	7	Avila et al	3/28/2016	5/5/2014	3	3	3271	1
Evolution	5.251	2014	68	7	Anderson et al	3/28/2016	5/5/2014	2	2	1092	4
Evolution	5.251	2014	68	6	Chaney and Baucom	3/28/2016	3/28/2014	3	3	3264	2
Evolution	5.251	2014	68	6	Gosden et al	3/28/2016	4/16/2014	4	4	2242	7
Evolution	5.251	2014	68	6	Edward et al	3/28/2016	3/20/2014	8	7	4156	3
Evolution	5.251	2014	68	5	Doebelie and Espilatov	3/28/2016	3/20/2014	35	34	491270	7
Evolution	5.251	2014	68	5	Pellissie et al	3/28/2016	3/4/2014	2	2	1347	12
Evolution	5.251	2014	68	5	Gallet et al	3/28/2016	3/4/2014	1	1	758	3
Evolution	5.251	2014	68	4	Vos et al	3/28/2016	1/26/2014	0	0	0	6
Evolution	5.251	2014	68	4	Seetharaman and Jain	3/28/2016	1/2/2014	2	2	1062	6
Evolution	5.251	2014	68	4	Hether and Hohenlothe	3/28/2016	12/4/2014	12	10	16759	2
Evolution	5.251	2014	68	3	Sipielski et al	3/28/2016	11/4/2013	7	7	5620	4
Evolution	5.251	2014	68	3	Jansa et al	3/28/2016	11/6/2013	11	11	10374	9
Evolution	5.251	2014	68	3	Herman et al	3/28/2016	12/3/2013	3	3	766	13
Evolution	5.251	2014	68	2	Tanabe and Sota	3/28/2016	11/6/2013	4	4	1510	1
Evolution	5.251	2014	68	2	Rose et al	3/28/2016	11/3/2013	1	1	11	2
Evolution	5.251	2014	68	2	Tal et al	3/28/2016	9/20/2013	2	2	4285	1
Evolution	5.251	2014	68	1	Willis et al	3/28/2016	10/18/2013	3	3	3334	5
Evolution	5.251	2014	68	1	Toews et al	3/28/2016	9/16/2013	6	6	26413	19
Evolution	5.251	2014	68	1	Yaekel et al	3/28/2016	9/9/2013	2	2	10079	2
Evolution	5.251	2013	67	12	Yeates et al	3/28/2016	12/8/2013	5	4	1291	15
Evolution	5.251	2013	67	12	Smith et al	3/28/2016	6/7/2013	1	1	88	8
Evolution	5.251	2013	67	12	Wang	3/28/2016	5/11/2013	1	1	88	29
Evolution	5.251	2013	67	11	Baulieu and Donaghue	3/28/2016	7/13/2013	1	1	123	10
Evolution	5.251	2013	67	11	Draughie and Plotkin	3/28/2016	7/14/2013	2	1	1129	17
Evolution	5.251	2013	67	11	Wollenberge et al	3/28/2016	7/3/2013	1	1	350	6
Evolution	5.251	2013	67	10	Brites et al	3/28/2016	7/4/2013	3	3	2724	9
Evolution	5.251	2013	67	10	Gifford et al	3/28/2016	6/5/2013	0	0	0	8
Evolution	5.251	2013	67	10	Lythgoe et al	3/28/2016	6/13/2013	2	2	244	10
Evolution	5.251	2013	67	9	DeFaveri et al	3/29/2016	4/4/2013	1	1	177	17
Evolution	5.251	2013	67	9	Gompert et al	3/29/2016	12/24/2012	3	3	4992	7
Evolution	5.251	2013	67	9	Andrew and Reiseberg	3/29/2016	4/19/2013	3	3	2250	26
Evolution	5.251	2013	67	8	Berger et al	3/29/2016	5/22/2013	0	0	0	14
Evolution	5.251	2013	67	8	Chu et al	3/29/2016	4/29/2013	3	3	1572	1
Evolution	5.251	2013	67	8	Rodriguez and Gardner	3/29/2016	4/13/2013	0	0	0	7
Evolution	5.251	2013	67	7	Gally et al	3/29/2016	4/9/2013	2	2	786	9
Evolution	5.251	2013	67	7	Yamamichi and Sasaki	3/29/2016	3/6/2013	3	3	1230	1
Evolution	5.251	2013	67	7	Wacker et al	3/29/2016	4/4/2013	6	6	8668	7
Evolution	5.251	2013	67	6	Charles et al	3/29/2016	2/12/2013	2	2	1733	5
Evolution	5.251	2013	67	6	Verdue and Pausas	3/29/2016	2/28/2013	0	0	0	15
Evolution	5.251	2013	67	6	Jansonn et al	3/29/2016	4/4/2013	6	6	11402	31
Evolution	5.251	2013	67	5	Ostrovosky	3/29/2016	2/4/2013	3	3	15957	9
Evolution	5.251	2013	67	5	Sims	3/29/2016	2/15/2013	0	0	0	2
Evolution	5.251	2013	67	5	Nullmeier and Hallatschek	3/29/2016	1/17/2013	3	3	2421	6
Evolution	5.251	2013	67	4	Ayala et al	3/29/2016	11/28/2012	0	0	0	12
Evolution	5.251	2013	67	4	Haeselkorn et al	3/29/2016	12/27/2012	1	1	1232	8
Evolution	5.251	2013	67	4	Alizon et al	3/29/2016	11/16/2012	0	0	0	7
Evolution	5.251	2013	67	3	Niemiller et al	3/29/2016	11/6/2012	3	3	2654	9
Evolution	5.251	2013	67	3	Derex et al	3/29/2016	10/5/2012	1	1	368	5
Evolution	5.251	2013	67	3	Archer et al	3/29/2016	10/10/2012	1	1	1361	8
Evolution	5.251	2013	67	2	Harrington et al	3/29/2016	10/11/2012	2	2	3440	4
Evolution	5.251	2013	67	2	Hardenberg et al	3/29/2016	9/24/2012	16	14	23836	7
Evolution	5.251	2013	67	2	Nuismer	3/29/2016	10/5/2012	2	2	1359	16
Evolution	5.251	2013	67	1	Glemin and Romfort	3/29/2016	9/7/2012	3	3	6896	32
Evolution	5.251	2013	67	1	Wilson et al	3/29/2016	8/10/2012	0	0	0	6
Evolution	5.251	2013	67	1	Bullaughy	3/29/2016	8/6/2012	0	0	0	2
Evolution	5.251	2012	66	12	Moe and Weiblen	3/29/2016	7/25/2012	0	0	0	8
Evolution	5.251	2012	66	12	Golberg and Igic	3/29/2016	8/2/2012	5	5	6470	53
Evolution	5.251	2012	66	12	Weeks	3/29/2016	7/7/2012	0	0	0	22
Evolution	5.251	2012	66	11	Dowdall et al	3/29/2016	6/11/2012	3	3	5120	40
Evolution	5.251	2012	66	11	Navarro et al	3/29/2016	6/17/2012	2	1	608	22
Evolution	5.251	2012	66	11	Kellerman et al	3/29/2016	5/28/2012	1	1	392	66
Evolution	5.251	2012	66	10	Grossen et al	3/29/2016	5/5/2012	0	0	0	11
Evolution	5.251	2012	66	10	Archer et al	3/29/2016	5/14/2012	0	0	0	9
Evolution	5.251	2012	66	10	Garnier et al	3/29/2016	5/4/2012	2	2	5113	11
Evolution	5.251	2012	66	9	Takahashi et al	3/29/2016	5/3/2012	0	0	0	5
Evolution	5.251	2012	66	9	Camargo et al	3/29/2016	5/18/2012	1	1	711	60
Evolution	5.251	2012	66	9	Bailey and Moore	3/29/2016	5/11/2012	0	0	0	23
Evolution	5.251	2012	66	8	Santana et al	3/29/2016	4/5/2012	0	0	0	16
Evolution	5.251	2012	66	8	Mondo et al	3/29/2016	3/27/2012	3	3	4873	9
Evolution	5.251	2012	66	8	Bryner and Ringling	3/29/2016	4/22/2012	0	0	0	6
Evolution	5.251	2012	66	7	Ram and Hadany	3/29/2016	2/28/2012	4	3	3326	22
Evolution	5.251	2012	66	7	Stelbrink et al	3/29/2016	2/21/2012	1	1	708	32
Evolution	5.251	2012	66	7	Choleva et al	3/29/2016	3/3/2012	0	0	0	32
Evolution	5.251	2012	66	6	Cabezas et al	3/29/2016	3/4/2012	0	0	0	9
Evolution	5.251	2012	66	6	Rabosky et al	3/29/2016	2/3/2012	2	2	5666	33
Evolution	5.251	2012	66	6	Baets et al	3/29/2016	2/14/2012	4	3	9216	23
Evolution	5.251	2012	66	5	Ubeda and Gardner	3/29/2016	12/16/2011	0	0	0	14
Evolution	5.251	2012	66	5	Singhal and Moritz	3/29/2016	1/13/2012	1	1	0	16
Evolution	5.251	2012	66	5	Charney	3/29/2016	12/29/2011	0	0	0	5
Evolution	5.251	2012	66	4	Carpenter et al	3/29/2016	12/6/2011	0	0	0	6
Evolution	5.251	2012	66	4	Smith et al	3/29/2016	11/18/2011	1	1	0	15
Evolution	5.251	2012	66	4	Jordan and Otto	3/29/2016	2/15/2011	0	0	0	9
Evolution	5.251	2012	66	3	Hangartner et al	3/29/2016	11/23/2011	0	0	0	18
Evolution	5.251	2012	66	3	Li et al	3/29/2016	12/16/2011	0	0	0	19
Evolution	5.251	2012	66	3	Wu	3/29/2016	11/2/2011	1	1	197	38
Evolution	5.251	2012	66	2	Finn et al	3/29/2016	9/25/2011	1	1	371	39
Evolution	5.251	2012	66	2	Kimmel et al	3/29/2016	9/25/2011	0	0	0	16
Evolution	5.251	2012	66	2	Nguyn et al	3/29/2016	9/20/2011	0	0	0	10
Evolution	5.251	2012	66	1	Pyron et al	3/29/2016	9/2/2011	3	3	8516	52
Evolution	5.251	2012	66	1	Chandler et al	3/29/2016	9/8/2011	0	0	0	5
Evolution	5.251	2012	66	1	Immler et al	3/29/2016	7/25/2012	0	0	0	6
Animal Conservation	3.206	2014	17	6	Maree et al.	2/9/2016	4/29/2014	118	101	222983	4
Animal Conservation	3.206	2014	17	6	Douglas et al.	2/9/2016	4/1/2014	11	11	19436	2
Animal Conservation	3.206	2014	17	6	Jellinek et al.	2/9/2016	4/10/2014	1	1	69	0
Animal Conservation	3.206	2014	17	6	Grilo et al.	2/9/2016	4/1/2014	8	8	14699	2
Animal Conservation	3.206	2014	17	6	Polak et al.	2/9/2016	4/10/2014	1	1	1812	0
Animal Conservation	3.206	2014	17	6	Plavsic	2/9/2016	4/17/2014	9	9	12822	2
Animal Conservation	3.206	2014	17	6	Jochimsen et al.	2/9/2016	4/30/2014	3	3	2911	0
Animal Conservation	3.206	2014	17	6	Stokes et al.	2/9/2016	4/30/2014	11	11	81377	2
Animal Conservation	3.206	2014	17	6	Kiffner et al.	2/9/2016	4/30/2014	5	5	6234	2
Animal Conservation	3.206	2014	17	Supplement 1	Dade et al.	2/11/2016	7/9/2014	5	5	6961	4
Animal Conservation	3.206	2014	17	Supplement 1	Knox and Monks	2/11/2016	11/13/2014	1	1	206	3
Animal Conservation	3.206	2014	17	Supplement 1	Aiello et al.	2/11/2016	11/13/2014	9	8	10835	5
Animal Conservation	3.206	2014	17	Supplement 1	Burton and Rivera-Milan	2/11/2016	8/20/2014	1	1	2528	1
Animal Conservation	3.206	2014	17	Supplement 1	Jarvie et al.	2/11/2016	11/13/2014	0	0	0	2
Animal Conservation	3.206	2014	17	Supplement 1	McCoy et al.	2/11/2016	11/13/2014	0	0	0	2
Animal Conservation	3.206	2014	17	Supplement 1	Sacerdote-Velat et al.	2/11/2016	11/13/2014	0	0	0	2
Animal Conservation	3.206	2014	17	Supplement 1	Ewen et al.	2/11/2016	11/13/2014	11	9	8823	5
Animal Conservation	3.206	2014	17	5	Kehinde and Samways	2/11/2016	4/10/2014	3	3	4429	0
Animal Conservation	3.206	2014	17	5	Zuberogoitia et al.	2/11/2016	2/26/2014	17	13	24653	1
Animal Conservation	3.206	2014	17	5	Major et al.	2/11/2016	2/25/2014	12	11	26529	3
Animal Conservation	3.206	2014	17	5	Mateo-S�nchez et al.	2/11/2016	2/26/2014	7	6	10581	2
Animal Conservation	3.206	2014	17	5	Trimble and van Aarde	2/11/2016	3/19/2014	2	2	27901	1
Animal Conservation	3.206	2014	17	5	Kajtoch et al.	2/11/2016	3/19/2014	1	1	3084	1
Animal Conservation	3.206	2014	17	5	McGregor et al.	2/11/2016	3/13/2014	13	12	14691	0
Animal Conservation	3.206	2014	17	5	O'Connell-Goode et al.	2/11/2016	3/26/2014	5	5	38491	1
Animal Conservation	3.206	2014	17	5	Keeping	2/11/2016	3/26/2014	2	2	3545	3
Animal Conservation	3.206	2014	17	5	Kole?ek et al.	2/11/2016	3/26/2014	21	17	25297	2
Animal Conservation	3.206	2014	17	4	Hazin and Afonso	2/11/2016	11/28/2013	34	28	74150	6
Animal Conservation	3.206	2014	17	4	Davies et al.	2/11/2016	11/21/2013	56	40	90571	1
Animal Conservation	3.206	2014	17	4	Sato et al.	2/11/2016	12/4/2013	6	6	6199	2
Animal Conservation	3.206	2014	17	4	Imong et al.	2/11/2016	12/19/2013	11	11	22213	2
Animal Conservation	3.206	2014	17	4	Jeppsson and Forslund	2/11/2016	1/7/2014	7	5	5486	2
Animal Conservation	3.206	2014	17	4	Bouget et al.	2/11/2016	1/14/2014	2	2	4468	7
Animal Conservation	3.206	2014	17	4	Bennett and Hale	2/11/2016	2/12/2014	4	4	5994	7
Animal Conservation	3.206	2014	17	4	Lovari et al.	2/11/2016	5/13/2014	5	5	5748	5
Animal Conservation	3.206	2014	17	4	Zarco-Gonz�lez and Monroy-Vilchis	2/11/2016	5/13/2014	15	14	18478	2
Animal Conservation	3.206	2014	17	4	Hammer et al.	2/11/2016	4/22/2014	2	2	5512	1
Animal Conservation	3.206	2014	17	4	S�nchez-Mercado et al.	2/11/2016	2/26/2014	23	22	199558	1
Animal Conservation	3.206	2014	17	3	Jachowski et al.	2/11/2016	10/15/2013	19	16	33693	1
Animal Conservation	3.206	2014	17	3	Bradley et al.	2/11/2016	10/15/2013	6	6	29924	0
Animal Conservation	3.206	2014	17	3	Brodier et al.	2/11/2016	10/23/2013	26	24	89716	2
Animal Conservation	3.206	2014	17	3	Foster and Arreguin-S�nchez	2/11/2016	10/10/2013	2	2	5941	0
Animal Conservation	3.206	2014	17	3	Dharmarajan et al.	2/11/2016	11/28/2013	1	1	3068	2
Animal Conservation	3.206	2014	17	3	Reimer et al.	2/11/2016	10/22/2013	17	17	27504	2
Animal Conservation	3.206	2014	17	3	V�squez-Carrillo et al.	2/11/2016	11/21/2013	2	2	21191	3
Animal Conservation	3.206	2014	17	3	Douglas et al.	2/11/2016	12/13/2013	21	19	69026	0
Animal Conservation	3.206	2014	17	3	Richter and Nunziata	2/11/2016	11/5/2013	12	10	6324	1
Animal Conservation	3.206	2014	17	3	Peterman et al.	2/11/2016	11/6/2013	10	10	33449	8
Animal Conservation	3.206	2014	17	2	Martin et al.	2/11/2016	8/29/2013	36	33	42113	4
Animal Conservation	3.206	2014	17	2	Hendrick	2/11/2016	6/11/2013	6	5	9872	2
Animal Conservation	3.206	2014	17	2	Menard et al.	2/11/2016	6/18/2013	8	7	29558	4
Animal Conservation	3.206	2014	17	2	Rout et al.	2/11/2016	8/29/2013	27	23	53340	5
Animal Conservation	3.206	2014	17	2	Bejarano Chavarro et al.	2/11/2016	8/29/2013	2	2	3199	1
Animal Conservation	3.206	2014	17	2	Halstead et al.	2/11/2016	8/22/2013	3	3	10572	1
Animal Conservation	3.206	2014	17	2	Muller et al.	2/11/2016	10/17/2013	11	12	22639	6
Animal Conservation	3.206	2014	17	2	Edwards et al.	2/11/2016	10/9/2013	20	18	22875	11
Animal Conservation	3.206	2014	17	2	Williams et al.	2/11/2016	10/22/2013	343	183	598088	7
Animal Conservation	3.206	2014	17	1	Senko et al.	2/12/2016	5/23/2013	28	21	37989	4
Animal Conservation	3.206	2014	17	1	Granadeiro et al.	2/12/2016	6/6/2013	10	8	26619	6
Animal Conservation	3.206	2014	17	1	Buckley et al.	2/12/2016	5/16/2013	16	15	18652	1
Animal Conservation	3.206	2014	17	1	Ameca y Ju�rez et al.	2/12/2016	5/17/2013	13	10	20585	2
Animal Conservation	3.206	2014	17	1	Ghanem and Voigt	2/12/2016	5/21/2013	3	3	2139	0
Animal Conservation	3.206	2014	17	1	Monadjem et al.	2/12/2016	5/21/2013	1	1	7511	0
Animal Conservation	3.206	2014	17	1	Aug� et al.	2/12/2016	5/23/2013	5	5	32781	3
Animal Conservation	3.206	2014	17	1	Breininger et al.	2/12/2016	6/4/2013	3	3	5051	1
Animal Conservation	3.206	2014	17	1	Bro-J�rgensen	2/12/2016	6/6/2013	3	3	5901	0
Animal Conservation	3.206	2013	16	6	Bilski et al.	3/11/2016	4/25/2013	1	1	3172	1
Animal Conservation	3.206	2013	16	6	Baker et al.	3/11/2016	3/21/2013	2	2	4247	3
Animal Conservation	3.206	2013	16	6	Doxa et al.	3/11/2016	5/24/2013	7	5	16910	3
Animal Conservation	3.206	2013	16	5	Walker et al.	3/11/2016	1/31/2013	7	6	37781	6
Animal Conservation	3.206	2013	16	5	Pellissier et al.	3/11/2016	2/7/2013	23	20	57195	4
Animal Conservation	3.206	2013	16	5	Cianfrani et al.	3/11/2016	3/19/2013	2	2	4761	5
Animal Conservation	3.206	2013	16	4	D'Amen et al.	3/11/2016	1/11/2013	2	3	15047	14
Animal Conservation	3.206	2013	16	4	Ohmer et al.	3/11/2016	12/13/2012	2	2	15047	3
Animal Conservation	3.206	2013	16	4	Espa�ola et al.	3/11/2016	1/31/2013	2	2	3442	2
Animal Conservation	3.206	2013	16	3	Su�rez et al.	3/11/2016	9/25/2012	5	5	26974	7
Animal Conservation	3.206	2013	16	3	Rosa et al.	3/11/2016	11/13/2012	4	4	16141	4
Animal Conservation	3.206	2013	16	3	Zeisset and Beebee	3/11/2016	11/8/2012	4	4	17563	3
Animal Conservation	3.206	2013	16	2	Chauvenet et al.	3/11/2016	9/7/2012	30	17	54968	10
Animal Conservation	3.206	2013	16	2	Nowakowski et al.	3/11/2016	8/14/2012	3	3	9261	12
Animal Conservation	3.206	2013	16	2	Baker et al.	3/11/2016	8/29/2012	5	4	30441	4
Animal Conservation	3.206	2013	16	1	Butler et al.	3/11/2016	8/28/2012	5	4	23257	2
Animal Conservation	3.206	2013	16	1	Somaweera et al.	3/11/2016	7/31/2012	1	1	3147	7
Animal Conservation	3.206	2013	16	1	Kiffner et al.	3/11/2016	7/17/2012	0	0	0	8
Animal Conservation	3.206	2012	15	6	Pizzatto and Shine	3/11/2016	6/26/2012	2	2	3608	8
Animal Conservation	3.206	2012	15	6	Clostio et al.	3/11/2016	6/14/2012	3	3	27153	6
Animal Conservation	3.206	2012	15	6	Gopalaswamy et al.	3/11/2016	6/21/2012	5	4	8022	9
Animal Conservation	3.206	2012	15	5	Keane et al.	3/11/2016	7/6/2012	10	7	32650	8
Animal Conservation	3.206	2012	15	5	Wanless et al.	3/11/2016	5/8/2012	9	7	42878	13
Animal Conservation	3.206	2012	15	5	Noss et al.	3/11/2016	4/18/2012	1	1	3172	25
Animal Conservation	3.206	2012	15	4	Walsh et al.	3/11/2016	4/10/2012	15	14	63152	20
Animal Conservation	3.206	2012	15	4	Marco et al.	3/11/2016	4/17/2012	1	1	3147	16
Animal Conservation	3.206	2012	15	4	Northrup et al.	3/11/2016	3/1/2012	2	2	3465	15
Animal Conservation	3.206	2012	15	3	Molinari-Jobin et al.	3/11/2016	12/6/2011	0	0	0	12
Animal Conservation	3.206	2012	15	3	McPhee and McPhee	3/11/2016	2/23/2012	2	2	8959	1
Animal Conservation	3.206	2012	15	3	Bateman and Ostoja	3/11/2016	1/24/2012	1	1	7058	14
Animal Conservation	3.206	2012	15	2	Tanadini et al.	3/11/2016	12/9/2011	0	0	0	5
Animal Conservation	3.206	2012	15	2	Akmentins et al.	3/11/2016	10/13/2011	1	0	0	1
Animal Conservation	3.206	2012	15	2	Somaweera and Shine	3/11/2016	11/15/2011	1	1	3147	7
Animal Conservation	3.206	2012	15	1	Palazy et al.	3/11/2016	7/7/2011	9	8	35853	17
Animal Conservation	3.206	2012	15	1	Say et al.	3/11/2016	8/25/2011	0	0	0	10
Animal Conservation	3.206	2012	15	1	Deem et al.	3/11/2016	12/7/2011	5	5	30942	2
Methods in Ecology and Evolution	7.393	2014	5	12	Conn et al.	3/16/2016	11/29/2013	2	2	9890	5
Methods in Ecology and Evolution	7.393	2014	5	12	Thorup et al.	3/16/2016	10/27/2014	27	22	76164	2
Methods in Ecology and Evolution	7.393	2014	5	12	Chandler and Clark	3/16/2016	1/23/2014	15	13	16872	10
Methods in Ecology and Evolution	7.393	2014	5	11	Laitila et al.	3/16/2016	11/29/2014	5	5	2265	4
Methods in Ecology and Evolution	7.393	2014	5	11	Borrett and Lau	3/16/2016	10/27/2014	12	12	22727	4
Methods in Ecology and Evolution	7.393	2014	5	11	Muscarella et al.	3/16/2016	9/25/2014	25	24	23386	4
Methods in Ecology and Evolution	7.393	2014	5	10	Pedersen et al.	3/16/2016	9/22/2014	2	2	9143	0
Methods in Ecology and Evolution	7.393	2014	5	10	Lindfield et al.	3/16/2016	9/25/2014	51	46	108608	3
Methods in Ecology and Evolution	7.393	2014	5	10	Galpern et al.	3/16/2016	8/27/2014	17	15	14416	0
Methods in Ecology and Evolution	7.393	2014	5	9	Kamal et al.	3/16/2016	7/30/2014	18	18	15377	1
Methods in Ecology and Evolution	7.393	2014	5	9	Koons et al.	3/16/2016	8/28/2014	3	3	10914	1
Methods in Ecology and Evolution	7.393	2014	5	9	Halbedel and B�ttner	3/16/2016	7/23/2014	1	1	419	0
Methods in Ecology and Evolution	7.393	2014	5	8	Manceur and K�hn	3/16/2016	7/16/2014	7	7	12064	1
Methods in Ecology and Evolution	7.393	2014	5	8	Maher et al.	3/16/2016	7/23/2014	11	9	13763	1
Methods in Ecology and Evolution	7.393	2014	5	8	Dapporto et al.	3/16/2016	7/14/2014	5	4	9705	2
Methods in Ecology and Evolution	7.393	2014	5	7	Tenan et al.	3/16/2016	5/21/2014	8	6	18526	3
Methods in Ecology and Evolution	7.393	2014	5	7	Koen et al.	3/16/2016	5/10/2014	11	10	12714	6
Methods in Ecology and Evolution	7.393	2014	5	7	Pavoine and Ricotta	3/16/2016	5/10/2014	2	2	9227	4
Methods in Ecology and Evolution	7.393	2014	5	6	Howard et al.	3/16/2016	5/10/2014	22	17	17254	10
Methods in Ecology and Evolution	7.393	2014	5	6	Finley et al.	3/16/2016	5/10/2014	4	4	2733	0
Methods in Ecology and Evolution	7.393	2014	5	6	Bennie et al.	3/16/2016	4/29/2014	13	9	16443	3
Methods in Ecology and Evolution	7.393	2014	5	5	Shyu and Caswell	3/29/2016	5/19/2014	2	1	8863	0
Methods in Ecology and Evolution	7.393	2014	5	5	Strebel et al	3/29/2016	5/19/2014	9	9	21269	0
Methods in Ecology and Evolution	7.393	2014	5	5	Bornand et al	3/29/2016	3/28/2014	14	13	27937	2
Methods in Ecology and Evolution	7.393	2014	5	4	Bontempo et al	3/29/2016	3/24/2014	8	7	21726	0
Methods in Ecology and Evolution	7.393	2014	5	4	Brown et al	3/29/2016	4/9/2014	24	22	36327	0
Methods in Ecology and Evolution	7.393	2014	5	4	Yin and He	3/29/2016	2/10/2014	12	11	15774	0
Methods in Ecology and Evolution	7.393	2014	5	3	Foster et al	3/29/2016	1/30/2014	1	1	336	0
Methods in Ecology and Evolution	7.393	2014	5	3	Potts et al	3/29/2016	1/17/2014	6	6	17891	0
Methods in Ecology and Evolution	7.393	2014	5	3	Andujar et al	3/29/2016	1/28/2014	5	5	10492	0
Methods in Ecology and Evolution	7.393	2014	5	2	Cornwell et al	3/29/2016	1/20/2014	6	5	10632	0
Methods in Ecology and Evolution	7.393	2014	5	2	Milot et al	3/29/2016	1/20/2014	4	4	15657	0
Methods in Ecology and Evolution	7.393	2014	5	2	Rocaforet et al	3/29/2016	2/13/2014	3	3	9000	0
Methods in Ecology and Evolution	7.393	2014	5	1	Royle and Converse	3/29/2016	12/5/2013	4	4	10965	0
Methods in Ecology and Evolution	7.393	2014	5	1	Whitehead and Gero	3/29/2016	12/18/2013	15	14	18585	0
Methods in Ecology and Evolution	7.393	2014	5	1	Kitzes and Harte	3/29/2016	12/13/2013	11	10	26515	0
Methods in Ecology and Evolution	7.393	2013	4	12	Farine	3/29/2016	11/22/2013	13	11	20774	0
Methods in Ecology and Evolution	7.393	2013	4	12	Jones et al	3/29/2016	10/31/2013	24	22	90369	0
Methods in Ecology and Evolution	7.393	2013	4	12	Geddes et al	3/29/2016	11/30/2013	6	7	11528	0
Methods in Ecology and Evolution	7.393	2013	4	11	Klein et al	3/29/2016	10/21/2013	0	0	0	0
Methods in Ecology and Evolution	7.393	2013	4	11	Solymos et al	3/29/2016	9/14/2013	8	8	12589	0
Methods in Ecology and Evolution	7.393	2013	4	11	Ahlinder et al	3/29/2016	10/18/2013	7	8	12875	0
Methods in Ecology and Evolution	7.393	2013	4	10	Grosiord et al	3/29/2016	8/9/2013	5	5	11155	0
Methods in Ecology and Evolution	7.393	2013	4	10	Hawke et al	3/29/2016	8/16/2013	2	2	9205	0
Methods in Ecology and Evolution	7.393	2013	4	10	Maia	3/29/2016	8/1/2013	28	25	35923	0
Methods in Ecology and Evolution	7.393	2013	4	9	Zhao et al	3/29/2016	8/14/2013	4	4	9872	0
Methods in Ecology and Evolution	7.393	2013	4	9	Barbour et al	3/29/2016	5/14/2013	2	2	10058	0
Methods in Ecology and Evolution	7.393	2013	4	9	Kendall et al	3/29/2016	8/27/2013	4	4	12743	0
Methods in Ecology and Evolution	7.393	2013	4	8	Keenan et al	3/29/2016	8/9/2013	12	10	16182	0
Methods in Ecology and Evolution	7.393	2013	4	8	Taylor et al	3/29/2016	6/7/2013	13	12	18423	0
Methods in Ecology and Evolution	7.393	2013	4	8	Revell et al	3/29/2016	6/17/2013	12	12	18385	0
Methods in Ecology and Evolution	7.393	2013	4	7	Jabot et al	3/29/2016	4/8/2013	11	11	15278	0
Methods in Ecology and Evolution	7.393	2013	4	7	Digby et al	3/29/2016	5/16/2013	5	5	26924	0
Methods in Ecology and Evolution	7.393	2013	4	7	Gjelland et al	3/29/2016	5/13/2013	11	10	26137	0
Methods in Ecology and Evolution	7.393	2013	4	6	Rebaudo et al	3/29/2016	2/18/2013	6	6	31297	0
Methods in Ecology and Evolution	7.393	2013	4	6	Baselga	3/29/2016	1/31/2013	6	5	10763	0
Methods in Ecology and Evolution	7.393	2013	4	6	Royle et al	3/29/2016	3/7/2013	2	2	9276	0
Methods in Ecology and Evolution	7.393	2013	4	5	Pouzols and Moilanen	3/29/2016	3/14/2013	10	10	32591	0
Methods in Ecology and Evolution	7.393	2013	4	5	Ingram and Mahler	3/29/2016	3/1/2013	11	10	16648	0
Methods in Ecology and Evolution	7.393	2013	4	5	Hernandez et al	3/29/2016	2/19/2013	13	13	36481	0
Methods in Ecology and Evolution	7.393	2013	4	4	Beck et al	3/29/2016	1/25/2013	3	3	10421	0
Methods in Ecology and Evolution	7.393	2013	4	4	Ulyshen and Wagner	3/29/2016	3/6/2013	2	2	9890	0
Methods in Ecology and Evolution	7.393	2013	4	4	Mortier et al	3/29/2016	12/21/2012	4	4	17743	0
Methods in Ecology and Evolution	7.393	2013	4	3	Benson	3/29/2016	11/21/2012	0	0	0	0
Methods in Ecology and Evolution	7.393	2013	4	3	Lazarina	3/29/2016	1/30/2013	3	3	11997	0
Methods in Ecology and Evolution	7.393	2013	4	3	Burthe et al	3/29/2016	12/12/2012	12	9	33771	0
Methods in Ecology and Evolution	7.393	2013	4	2	Nadrowski et al	3/29/2016	12/23/2012	7	7	20270	0
Methods in Ecology and Evolution	7.393	2013	4	2	Hamblin et al	3/29/2016	11/16/2012	20	18	36070	0
Methods in Ecology and Evolution	7.393	2013	4	2	Ponchon et al	3/29/2016	11/16/2012	4	4	31466	0
Methods in Ecology and Evolution	7.393	2013	4	1	Keil et al	3/29/2016	11/27/2011	5	5	11391	0
Methods in Ecology and Evolution	7.393	2013	4	1	Marsh and Ewers	3/29/2016	10/16/2011	8	8	14931	0
Methods in Ecology and Evolution	7.393	2013	4	1	Shielzeth and Nakagawa	3/29/2016	10/15/2011	11	10	23601	0
Methods in Ecology and Evolution	7.393	2012	3	6	Oswald et al	3/29/2016	8/10/2012	2	2	4766	0
Methods in Ecology and Evolution	7.393	2012	3	6	Conn et al.	3/29/2016	9/13/2012	3	3	12375	0
Methods in Ecology and Evolution	7.393	2012	3	6	Bodeci et al	3/29/2016	7/24/2012	2	2	7862	0
Methods in Ecology and Evolution	7.393	2012	3	5	Franks et al	3/29/2016	1/12/2012	0	0	0	0
Methods in Ecology and Evolution	7.393	2012	3	5	Harder et al	3/29/2016	12/16/2011	0	0	0	0
Methods in Ecology and Evolution	7.393	2012	3	5	Hoch et al	3/29/2016	1/11/2011	3	3	2046	0
Methods in Ecology and Evolution	7.393	2012	3	4	Bergman and Irsick	3/29/2016	11/6/2011	3	3	1314	0
Methods in Ecology and Evolution	7.393	2012	3	4	Beck et al	3/29/2016	12/8/2011	0	0	0	0
Methods in Ecology and Evolution	7.393	2012	3	4	Perrin	3/29/2016	12/1/2011	1	1	985	0
Methods in Ecology and Evolution	7.393	2012	3	3	Li et al	3/29/2016	12/16/2011	0	0	0	0
Methods in Ecology and Evolution	7.393	2012	3	3	Wu	3/29/2016	11/2/2011	1	1	197	0
Methods in Ecology and Evolution	7.393	2012	3	3	Tschirren	3/29/2016	10/21/2011	0	0	0	0
Methods in Ecology and Evolution	7.393	2012	3	2	Kaeufer et al	3/29/2016	11/27/2011	0	0	0	0
Methods in Ecology and Evolution	7.393	2012	3	2	Lloyd et AL	3/29/2016	10/9/2011	1	1	770	0
Methods in Ecology and Evolution	7.393	2012	3	2	Fusco et al	3/29/2016	9/20/2011	1	1	226	0
Methods in Ecology and Evolution	7.393	2012	3	1	Mueler and Cabral	3/29/2016	9/13/2011	1	1	4299	0
Methods in Ecology and Evolution	7.393	2012	3	1	Woerden et al	3/29/2016	9/13/2011	1	1	1204	0
Methods in Ecology and Evolution	7.393	2012	3	1	Augiere and Marshal	3/29/2016	8/13/2011	1	1	371	0
Journal of Biogeography	4.59	2014	41	12	Bishop et al.	4/4/2016	6/24/2014	12	12	11858	8
Journal of Biogeography	4.59	2014	41	12	Ulrich et al.	4/4/2016	7/21/2014	7	6	2787	4
Journal of Biogeography	4.59	2014	41	12	Fayolle et al.	4/4/2016	7/23/2014	1	1	408	3
Journal of Biogeography	4.59	2014	41	11	Dixon et al.	4/4/2016	8/8/2014	14	12	44265	19
Journal of Biogeography	4.59	2014	41	11	Tapper et al.	4/4/2016	5/16/2014	1	1	1801	4
Journal of Biogeography	4.59	2014	41	11	Hardion et al.	4/4/2016	6/29/2014	0	0	0	1
Journal of Biogeography	4.59	2014	41	10	Zheng et al.	4/4/2016	6/27/2014	0	0	0	2
Journal of Biogeography	4.59	2014	41	10	Kougioumoutzis et al.	4/4/2016	5/14/2014	0	0	0	4
Journal of Biogeography	4.59	2014	41	10	Puppo et al.	4/4/2016	6/18/2014	0	0	0	2
Journal of Biogeography	4.59	2014	41	9	Lira-Noriega et al.	4/4/2016	3/27/2014	0	0	0	3
Journal of Biogeography	4.59	2014	41	9	Sun et al.	4/4/2016	5/9/2014	0	0	0	2
Journal of Biogeography	4.59	2014	41	9	Kennedy et al.	4/4/2016	5/29/2014	5	5	5394	4
Journal of Biogeography	4.59	2014	41	8	Lawes et al.	4/4/2016	2/19/2014	0	0	0	6
Journal of Biogeography	4.59	2014	41	8	Giarla and Jansa	4/4/2016	4/16/2014	4	4	1803	3
Journal of Biogeography	4.59	2014	41	8	Spalik et al.	4/4/2016	3/19/2014	0	0	0	0
Journal of Biogeography	4.59	2014	41	7	Rijsdijk et al.	4/4/2016	5/22/2014	6	4	5321	9
Journal of Biogeography	4.59	2014	41	7	Saupe et al.	4/4/2016	3/7/2014	5	5	37108	7
Journal of Biogeography	4.59	2014	41	7	Radford et al.	4/4/2016	3/5/2014	0	0	0	1
Journal of Biogeography	4.59	2014	41	6	Giladi et al.	4/4/2016	3/27/2014	2	2	2714	2
Journal of Biogeography	4.59	2014	41	6	Guest and Allen	4/4/2016	1/31/2014	0	0	0	6
Journal of Biogeography	4.59	2014	41	6	Mathieu and Davies	4/4/2016	2/15/2014	3	3	11899	2
Journal of Biogeography	4.59	2014	41	5	Morrone	4/4/2016	12/29/2013	4	4	5860	13
Journal of Biogeography	4.59	2014	41	5	Guedes et al.	4/4/2016	1/29/2014	3	3	634	5
Journal of Biogeography	4.59	2014	41	5	Goulding and Cohen	4/4/2016	1/15/2014	2	1	301	0
Journal of Biogeography	4.59	2014	41	4	Evangelista de Lima et al.	4/4/2016	1/7/2014	1	1	266	8
Journal of Biogeography	4.59	2014	41	4	Eme et al.	4/4/2016	12/4/2013	6	6	4521	4
Journal of Biogeography	4.59	2014	41	4	Gerick et al.	4/4/2016	1/23/2014	6	5	3754	9
Journal of Biogeography	4.59	2014	41	3	Cahill et al.	4/4/2016	11/29/2013	5	5	6577	15
Journal of Biogeography	4.59	2014	41	3	Werenkraut and Ruggiero	4/4/2016	10/13/2013	1	1	3895	0
Journal of Biogeography	4.59	2014	41	3	Inda et al.	4/4/2016	11/6/2013	0	0	0	4
Journal of Biogeography	4.59	2014	41	2	Karger et al.	4/4/2016	9/23/2013	0	0	0	3
Journal of Biogeography	4.59	2014	41	2	Baums et al.	4/4/2016	8/6/2013	0	0	0	2
Journal of Biogeography	4.59	2014	41	2	Manafzadeh et al.	4/4/2016	8/8/2013	0	0	0	3
Journal of Biogeography	4.59	2014	41	1	Husemann et al.	4/4/2016	8/2/2013	0	0	0	11
Journal of Biogeography	4.59	2014	41	1	Bess et al.	4/4/2016	9/19/2013	1	1	1060	4
Journal of Biogeography	4.59	2014	41	1	Bryja et al.	4/4/2016	8/16/2013	0	0	0	2
Journal of Biogeography	4.59	2013	40	12	Liu et al.	4/4/2016	7/15/2013	0	0	0	12
Journal of Biogeography	4.59	2013	40	12	Mokany et al.	4/4/2016	7/19/2013	0	0	0	2
Journal of Biogeography	4.59	2013	40	12	Amici et al.	4/4/2016	8/2/2013	0	0	0	3
Journal of Biogeography	4.59	2013	40	11	Valente and Vargas	4/4/2016	6/24/2013	30	30	490091	8
Journal of Biogeography	4.59	2013	40	11	Wilson et al.	4/4/2016	6/10/2013	0	0	0	1
Journal of Biogeography	4.59	2013	40	11	Ossa et al.	4/4/2016	7/19/2013	0	0	0	5
Journal of Biogeography	4.59	2013	40	10	Proche? and Ramdhani	4/4/2016	5/14/2013	22	22	484627	3
Journal of Biogeography	4.59	2013	40	10	Boehm et al.	4/4/2016	5/24/2013	1	1	193	7
Journal of Biogeography	4.59	2013	40	10	K�hler and Criscione	4/4/2016	6/24/2013	0	0	0	8
Journal of Biogeography	4.59	2013	40	9	Rengstorf et al.	4/4/2016	5/23/2013	1	1	10939	16
Journal of Biogeography	4.59	2013	40	9	Marta et al.	4/4/2016	4/19/2013	0	0	0	1
Journal of Biogeography	4.59	2013	40	9	Ahmadzadeh et al.	4/4/2016	4/22/2013	1	1	178	11
Journal of Biogeography	4.59	2013	40	8	Meloro and Kovarovic	4/4/2016	4/10/2013	0	0	0	1
Journal of Biogeography	4.59	2013	40	8	Alahuhta and Heino	4/4/2016	2/19/2013	0	0	0	18
Journal of Biogeography	4.59	2013	40	8	Sharma and Wheeler	4/4/2016	4/5/2013	0	0	0	11
Journal of Biogeography	4.59	2013	40	7	Lee et al.	4/4/2016	2/26/2013	8	8	30709	4
Journal of Biogeography	4.59	2013	40	7	Graham et al.	4/4/2016	1/30/2013	0	0	0	9
Journal of Biogeography	4.59	2013	40	7	Rodr�guez-G�mez et al.	4/4/2016	3/4/2013	1	1	385	13
Journal of Biogeography	4.59	2013	40	6	Briggs and Bowen	4/4/2016	1/31/2013	1	1	279	30
Journal of Biogeography	4.59	2013	40	6	Murphy et al.	4/4/2016	1/25/2013	0	0	0	24
Journal of Biogeography	4.59	2013	40	6	DiBattista et al.	4/4/2016	1/7/2013	3	3	9641	27
Journal of Biogeography	4.59	2013	40	5	Linder et al.	4/4/2016	1/7/2013	0	0	0	14
Journal of Biogeography	4.59	2013	40	5	Franklin et al.	4/4/2016	11/2/2012	1	1	58	0
Journal of Biogeography	4.59	2013	40	5	Josefson and G�ke	4/4/2016	10/15/2012	0	0	0	4
Journal of Biogeography	4.59	2013	40	4	Gugger and Cavender-Bares	4/4/2016	10/19/2011	1	1	111	10
Journal of Biogeography	4.59	2013	40	4	Poelchau and Hamrick	4/4/2016	12/20/2011	0	0	0	9
Journal of Biogeography	4.59	2013	40	4	Cavers et al.	4/4/2016	3/16/2013	0	0	0	5
Journal of Biogeography	4.59	2013	40	3	Hobbs and Baldwin	4/4/2016	1/24/2013	0	0	0	5
Journal of Biogeography	4.59	2013	40	3	Urrego et al.	4/4/2016	11/27/2012	0	0	0	8
Journal of Biogeography	4.59	2013	40	3	?�?an et al.	4/4/2016	11/2/2012	1	1	1838	17
Journal of Biogeography	4.59	2013	40	2	Theissinger et al.	4/4/2016	11/2/2012	1	1	3895	16
Journal of Biogeography	4.59	2013	40	2	Waltari and Hickerson	4/4/2016	9/19/2012	0	0	0	4
Journal of Biogeography	4.59	2013	40	2	Baker and Couvreur	4/4/2016	10/5/2012	5	5	28431	26
Journal of Biogeography	4.59	2013	40	1	Stephen et al.	4/4/2016	10/19/2012	0	0	0	3
Journal of Biogeography	4.59	2013	40	1	Compton et al.	4/4/2016	9/4/2012	1	1	58	6
Journal of Biogeography	4.59	2013	40	1	Di Folco and Kirkpatrick	4/4/2016	10/18/2012	1	1	58	5
Journal of Biogeography	4.59	2012	39	12	Higgins et al.	4/4/2016	11/20/2012	1	1	4884	14
Journal of Biogeography	4.59	2012	39	12	Schurr et al.	4/4/2016	8/21/2012	5	4	6861	69
Journal of Biogeography	4.59	2012	39	12	Hartig et al.	4/4/2016	8/21/2012	1	1	58	32
Journal of Biogeography	4.59	2012	39	11	Rojas et al.	4/4/2016	4/27/2012	5	5	2967	14
Journal of Biogeography	4.59	2012	39	11	Calvi�o-Cancela et al.	4/4/2016	6/22/2012	0	0	0	8
Journal of Biogeography	4.59	2012	39	11	Pi�eiro et al.	4/4/2016	9/28/2012	1	1	58	11
Journal of Biogeography	4.59	2012	39	10	Collins et al.	4/4/2016	6/21/2012	0	0	0	13
Journal of Biogeography	4.59	2012	39	10	Wright and Steadman	4/4/2016	7/12/2012	3	3	7789	6
Journal of Biogeography	4.59	2012	39	10	Guggisberg et al.	4/4/2016	6/25/2012	1	1	58	4
Journal of Biogeography	4.59	2012	39	9	Murphy et al.	4/4/2016	6/22/2012	2	2	987	12
Journal of Biogeography	4.59	2012	39	9	Russell-Smith et al.	4/4/2016	6/13/2012	0	0	0	8
Journal of Biogeography	4.59	2012	39	9	Rodrigues da Silva et al.	4/4/2016	6/19/2012	1	1	574	8
Journal of Biogeography	4.59	2012	39	8	Dennis et al.	4/4/2016	3/12/2012	1	1	58	14
Journal of Biogeography	4.59	2012	39	8	Fernandes et al.	4/4/2016	5/2/2012	2	2	6871	17
Journal of Biogeography	4.59	2012	39	8	Duran et al.	4/4/2016	7/18/2012	0	0	0	2
Journal of Biogeography	4.59	2012	39	7	Linder et al.	4/4/2016	5/21/2012	3	3	1388	67
Journal of Biogeography	4.59	2012	39	7	Appelhans et al.	4/4/2016	2/24/2012	0	0	0	11
Journal of Biogeography	4.59	2012	39	7	Yesson et al.	4/4/2016	2/3/2012	5	5	5678	45
Journal of Biogeography	4.59	2012	39	6	Connor et al.	4/4/2016	1/23/2012	1	1	236	19
Journal of Biogeography	4.59	2012	39	6	Viruel et al.	4/4/2016	12/21/2011	1	1	58	9
Journal of Biogeography	4.59	2012	39	6	Chytr� et al.	4/4/2016	12/20/2011	0	0	0	6
Journal of Biogeography	4.59	2012	39	5	Hawkins et al.	4/4/2016	12/20/2011	0	0	0	23
Journal of Biogeography	4.59	2012	39	5	Terral et al.	4/4/2016	12/19/2011	0	0	0	14
Journal of Biogeography	4.59	2012	39	5	Arribas et al.	4/4/2016	12/15/2011	0	0	0	21
Journal of Biogeography	4.59	2012	39	4	Bombi et D'Amen	4/4/2016	11/3/2011	1	1	0	12
Journal of Biogeography	4.59	2012	39	4	Alexandri et al.	4/4/2016	12/2/2011	0	0	0	21
Journal of Biogeography	4.59	2012	39	4	Santos-Gally et al.	4/4/2016	6/7/2011	0	0	0	23
Journal of Biogeography	4.59	2012	39	3	Jestrow et al.	4/4/2016	10/14/2011	0	0	0	7
Journal of Biogeography	4.59	2012	39	3	Dietrich et al.	4/4/2016	11/10/2011	0	0	0	11
Journal of Biogeography	4.59	2012	39	3	P�ckert et al.	4/4/2016	10/20/2011	1	1	394	29
Journal of Biogeography	4.59	2012	39	2	Triantis et al.	4/4/2016	12/15/2011	1	1	58	53
Journal of Biogeography	4.59	2012	39	2	Visser et al.	4/4/2016	9/29/2011	0	0	0	7
Journal of Biogeography	4.59	2012	39	2	Merwin et al.	4/4/2016	10/20/2011	0	0	0	9
Journal of Biogeography	4.59	2012	39	1	Reygondeau et al.	4/4/2016	8/11/2011	0	0	0	14
Journal of Biogeography	4.59	2012	39	1	Sales et al.	4/4/2016	8/21/2011	5	5	3556	7
Journal of Biogeography	4.59	2012	39	1	L�pez-Gonz�lez et al.	4/4/2016	8/17/2011	0	0	0	13
Functional Ecology	5.276	2014	28	6	Ali and Agrawa	4/4/2016	4/1/2014	4	4	10233	3
Functional Ecology	5.276	2014	28	6	Norghauer et al.	4/4/2016	4/18/2014	5	5	3641	6
Functional Ecology	5.276	2014	28	6	Caillon et al.	4/4/2016	5/27/2014	15	15	18926	4
Functional Ecology	5.276	2014	28	5	Whitehead and Bowers	4/4/2016	3/8/2014	3	3	6902	2
Functional Ecology	5.276	2014	28	5	Hood and Sterner	4/4/2016	2/25/2014	6	5	2655	2
Functional Ecology	5.276	2014	28	5	Winters et al.	4/4/2016	3/19/2014	13	13	23804	6
Functional Ecology	5.276	2014	28	4	Ferrenberg and Mitton	4/4/2016	2/3/2014	7	6	3948	5
Functional Ecology	5.276	2014	28	4	Kawarasaki et al.	4/4/2016	1/20/2014	1	1	1094	6
Functional Ecology	5.276	2014	28	4	Bashir-Tanoli and Tinsley	4/4/2016	1/27/2014	9	9	8757	3
Functional Ecology	5.276	2014	28	3	Fox and Bellwood	4/4/2016	11/15/2013	3	3	4886	5
Functional Ecology	5.276	2014	28	3	Clark et al.	4/4/2016	1/15/2014	1	1	1109	5
Functional Ecology	5.276	2014	28	3	Richards et al.	4/4/2016	11/27/2013	1	1	1118	4
Functional Ecology	5.276	2014	28	2	Lopanik	4/4/2016	8/30/2013	2	2	1114	12
Functional Ecology	5.276	2014	28	2	Schwartzberg and Tumlinson	4/4/2016	11/18/2013	6	6	7584	7
Functional Ecology	5.276	2014	28	2	DeLong et al.	4/4/2016	12/2/2013	5	5	3210	6
Functional Ecology	5.276	2014	28	1	Kremer et al.	4/4/2016	10/21/2013	4	4	4444	15
Functional Ecology	5.276	2014	28	1	Lodjak et al.	4/4/2016	9/11/2013	2	2	3064	3
Functional Ecology	5.276	2014	28	1	Poorter et al.	4/4/2016	9/10/2013	3	2	1157	7
Functional Ecology	5.276	2013	27	6	Olano et al.	4/4/2016	7/29/2013	1	1	1129	10
Functional Ecology	5.276	2013	27	6	Sch�fer et al.	4/4/2016	7/22/2013	3	3	1551	5
Functional Ecology	5.276	2013	27	6	Cavin et al.	4/4/2016	7/23/2013	16	14	26841	20
Functional Ecology	5.276	2013	27	5	Navas et al.	4/4/2016	5/23/2013	4	4	8075	3
Functional Ecology	5.276	2013	27	5	Segoli and Rosenheim	4/4/2016	6/7/2013	4	4	12215	5
Functional Ecology	5.276	2013	27	5	Kaarlej�rvi et al.	4/4/2016	5/29/2013	3	3	4028	9
Functional Ecology	5.276	2013	27	4	Schwinning and Kelly	4/4/2016	6/7/2013	1	1	1105	6
Functional Ecology	5.276	2013	27	4	Ali et al.	4/4/2016	6/7/2013	4	4	4589	7
Functional Ecology	5.276	2013	27	4	Homberger et al.	4/4/2016	4/9/2013	1	1	3	5
Functional Ecology	5.276	2013	27	3	Renoult et al.	4/4/2016	4/2/2013	8	8	17780	6
Functional Ecology	5.276	2013	27	3	Gonz�lez-Tokman et al.	4/4/2016	2/20/2013	1	1	3	9
Functional Ecology	5.276	2013	27	3	Vuarin et al.	4/4/2016	2/15/2013	2	2	808	12
Functional Ecology	5.276	2013	27	2	Vieira and Peixoto	4/4/2016	3/25/2013	0	0	0	7
Functional Ecology	5.276	2013	27	2	Grady et al.	4/4/2016	2/15/2013	0	0	0	16
Functional Ecology	5.276	2013	27	2	M�ndez-Alonzo et al.	4/4/2016	2/28/2013	0	0	0	4
Functional Ecology	5.276	2013	27	1	Boonstra	4/4/2016	10/30/2012	0	0	0	66
Functional Ecology	5.276	2013	27	1	Wingfield	4/4/2016	1/17/2013	0	0	0	34
Functional Ecology	5.276	2013	27	1	Otti et al.	4/4/2016	12/11/2012	1	1	178	10
Functional Ecology	5.276	2012	26	6	Ugelvig and Cremer	4/4/2016	11/21/2012	2	2	671	10
Functional Ecology	5.276	2012	26	6	Wright and Sutton-Grier	4/4/2016	11/9/2012	1	1	0	13
Functional Ecology	5.276	2012	26	6	Triggs and Knell	4/4/2016	8/24/2012	1	1	33	18
Functional Ecology	5.276	2012	26	5	Heil	4/4/2016	5/29/2012	2	1	6577	2
Functional Ecology	5.276	2012	26	5	Sperry et al.	4/4/2016	7/17/2012	0	0	0	21
Functional Ecology	5.276	2012	26	5	Fortunel et al.	4/4/2016	7/4/2012	0	0	0	28
Functional Ecology	5.276	2012	26	4	Charpentier et al.	4/4/2016	6/28/2012	0	0	0	4
Functional Ecology	5.276	2012	26	4	Borger et al.	4/4/2016	6/13/2012	0	0	0	5
Functional Ecology	5.276	2012	26	4	Clark and Reed	4/4/2016	6/11/2012	0	0	0	3
Functional Ecology	5.276	2012	26	3	Frost et al.	4/4/2016	3/27/2012	1	1	64	3
Functional Ecology	5.276	2012	26	3	Fletcher et al.	4/4/2016	3/15/2012	2	2	403	11
Functional Ecology	5.276	2012	26	3	Colinet et al.	4/4/2016	3/27/2012	0	0	0	26
Functional Ecology	5.276	2012	26	2	Street et al.	4/4/2016	2/1/2012	1	1	2701	18
Functional Ecology	5.276	2012	26	2	Butler and McGraw	4/4/2016	12/12/2011	0	0	0	8
Functional Ecology	5.276	2012	26	2	Muchhala and Thomson	4/4/2016	1/12/2012	2	2	1278	15
Functional Ecology	5.276	2012	26	1	Nielsen and Holman	4/4/2016	9/29/2011	0	0	0	13
Functional Ecology	5.276	2012	26	1	Freschet et al.	4/4/2016	9/29/2011	0	0	0	60
Functional Ecology	5.276	2012	26	1	Skoglund et al.	4/4/2016	9/2/2011	4	3	7982	6
Journal of Applied Ecology	5.929	2014	51	6	St. John et al.	4/4/2016	11/21/2014	64	57	115979	0
Journal of Applied Ecology	5.929	2014	51	6	Hardouin et al.	4/4/2016	6/30/2014	16	15	40450	2
Journal of Applied Ecology	5.929	2014	51	6	Blanc et al.	4/4/2016	9/27/2014	3	3	2439	1
Journal of Applied Ecology	5.929	2014	51	5	Kareiva et al.	4/4/2016	5/18/2014	31	29	91649	5
Journal of Applied Ecology	5.929	2014	51	5	Elston et al.	4/4/2016	8/11/2014	53	41	124658	2
Journal of Applied Ecology	5.929	2014	51	5	Evtimova and Donohue	4/4/2016	6/26/2014	11	8	21851	4
Journal of Applied Ecology	5.929	2014	51	4	Fox et al.	4/4/2016	4/29/2014	200	153	526261	19
Journal of Applied Ecology	5.929	2014	51	4	Hulvey and Aigner	4/4/2016	6/3/2014	7	5	16661	2
Journal of Applied Ecology	5.929	2014	51	4	Byers and Naranjo	4/4/2016	6/3/2014	5	4	12338	2
Journal of Applied Ecology	5.929	2014	51	3	Tolonen et al.	4/4/2016	4/14/2014	9	10	24183	2
Journal of Applied Ecology	5.929	2014	51	3	Blanchard et al.	4/4/2016	3/24/2014	25	24	39580	12
Journal of Applied Ecology	5.929	2014	51	3	Plumptre et al.	4/4/2016	2/24/2014	29	24	46466	7
Journal of Applied Ecology	5.929	2014	51	2	Hahn et al.	4/5/2016	2/3/2014	3	2	18099	6
Journal of Applied Ecology	5.929	2014	51	2	Lewanzik and Voigt	4/5/2016	3/10/2014	29	28	61892	13
Journal of Applied Ecology	5.929	2014	51	2	Fauser-Misslin et al.	4/5/2016	12/23/2013	24	21	59868	12
Journal of Applied Ecology	5.929	2014	51	1	Sotherton et al.	4/5/2016	9/16/2013	24	18	112380	1
Journal of Applied Ecology	5.929	2014	51	1	Olea and Mateo-Tom�s	4/5/2016	10/29/2013	10	8	11266	3
Journal of Applied Ecology	5.929	2014	51	1	Lee et al.	4/5/2016	8/19/2013	27	21	43019	10
Journal of Applied Ecology	5.929	2013	50	6	Gardner et al.	4/5/2016	9/16/2014	22	16	33864	5
Journal of Applied Ecology	5.929	2013	50	6	Baines and Richardson	4/5/2016	8/30/2013	21	19	46154	1
Journal of Applied Ecology	5.929	2013	50	6	Schipper et al.	4/5/2016	8/8/2013	4	3	17690	0
Journal of Applied Ecology	5.929	2013	50	5	Araujo Cal�ada et al.	4/5/2016	7/29/2013	15	15	23051	6
Journal of Applied Ecology	5.929	2013	50	5	Oldfield et al.	4/5/2016	8/17/2013	59	58	30386	12
Journal of Applied Ecology	5.929	2013	50	5	Grman et al.	4/5/2016	7/30/2013	12	9	14841	11
Journal of Applied Ecology	5.929	2013	50	4	P�ron et al.	4/5/2016	6/7/2013	57	51	89415	7
Journal of Applied Ecology	5.929	2013	50	4	Eldridge et al.	4/5/2016	6/4/2013	3	3	17629	12
Journal of Applied Ecology	5.929	2013	50	4	Callaway et al.	4/5/2016	6/25/2013	3	3	857	5
Journal of Applied Ecology	5.929	2013	50	3	Perdroni et al.	4/5/2016	4/22/2013	7	6	25700	3
Journal of Applied Ecology	5.929	2013	50	3	Maskell et al.	4/5/2016	4/22/2013	41	36	46868	18
Journal of Applied Ecology	5.929	2013	50	3	Gallardo and Aldridge	4/5/2016	4/30/2013	41	36	74767	25
Journal of Applied Ecology	5.929	2013	50	2	Ewen et al.	4/5/2016	3/1/2013	16	14	51271	7
Journal of Applied Ecology	5.929	2013	50	2	Brodie et al.	4/5/2016	3/19/2013	2	2	1424	13
Journal of Applied Ecology	5.929	2013	50	2	Matlaga and Davis	4/5/2016	2/26/2013	11	11	40499	13
Journal of Applied Ecology	5.929	2013	50	1	Reckendorfer et al.	4/5/2016	12/21/2012	0	0	0	7
Journal of Applied Ecology	5.929	2013	50	1	Saska et al.	4/5/2016	12/17/2012	15	15	23451	7
Journal of Applied Ecology	5.929	2013	50	1	Leung and Bates	4/5/2016	12/5/2012	30	14	64388	13
Journal of Applied Ecology	5.929	2012	49	6	Gray and Arnott	4/5/2016	10/1/2012	1	1	9619	3
Journal of Applied Ecology	5.929	2012	49	6	Gormley et al.	4/5/2016	11/2/2012	1	1	841	12
Journal of Applied Ecology	5.929	2012	49	6	Beynon et al.	4/5/2016	10/15/2012	16	14	63280	12
Journal of Applied Ecology	5.929	2012	49	5	Garrison et al.	4/5/2016	8/24/2012	2	2	9856	1
Journal of Applied Ecology	5.929	2012	49	5	Hanley and Doucet	4/5/2016	8/13/2012	11	6	82216	5
Journal of Applied Ecology	5.929	2012	49	5	Plonczkier and Simms	4/5/2016	8/6/2012	18	17	85562	14
Journal of Applied Ecology	5.929	2012	49	4	Gschweng et al.	4/5/2016	7/3/2012	3	2	17405	14
Journal of Applied Ecology	5.929	2012	49	4	Baraloto et al.	4/5/2016	7/4/2012	1	1	9841	26
Journal of Applied Ecology	5.929	2012	49	4	Hoelzle et al.	4/5/2016	5/31/2012	4	4	23114	4
Journal of Applied Ecology	5.929	2012	49	3	Santana et al.	4/5/2016	5/16/2012	3	3	24734	14
Journal of Applied Ecology	5.929	2012	49	3	Jonsson et al.	4/5/2016	4/20/2012	1	1	135	34
Journal of Applied Ecology	5.929	2012	49	3	Petty et al.	4/5/2016	4/25/2012	2	2	20828	6
Journal of Applied Ecology	5.929	2012	49	2	Panetta amd Cacho	4/5/2016	2/6/2012	0	0	0	11
Journal of Applied Ecology	5.929	2012	49	2	Kelly et al.	4/5/2016	3/14/2012	11	10	27068	26
Journal of Applied Ecology	5.929	2012	49	2	Wielgoss et al.	4/5/2016	3/9/2012	1	1	9597	10
Journal of Applied Ecology	5.929	2012	49	1	Perry et al.	4/5/2016	11/11/2011	2	2	0	7
Journal of Applied Ecology	5.929	2012	49	1	Susskind et al.	4/5/2016	10/31/2011	5	5	11111	32
Journal of Applied Ecology	5.929	2012	49	1	Li et al.	4/5/2016	11/25/2011	1	1	795	5
Conservation Letters	6.4	2014	7	1	Danielsen et al.	2/18/2016	5/16/2013	5	5	22767	8
Conservation Letters	6.4	2014	7	1	Ser Huay Lee et al.	2/18/2016	6/24/2013	6	6	14619	15
Conservation Letters	6.4	2014	7	1	Tryjanowski et al.	2/18/2016	4/4/2013	50	48	164844	11
Conservation Letters	6.4	2014	7	2	Thompson et al.	2/18/2016	6/18/2013	19	16	44196	2
Conservation Letters	6.4	2014	7	2	Mastrangelo et al.	2/18/2016	6/3/2013	1	0	290	3
Conservation Letters	6.4	2014	7	2	Lawson et al.	2/18/2016	6/11/2013	7	7	16697	6
Conservation Letters	6.4	2014	7	3	Mumby et al.	2/18/2016	6/28/2013	15	10	21024	13
Conservation Letters	6.4	2014	7	3	Matzek et al.	2/18/2016	6/27/2013	5	5	20416	10
Conservation Letters	6.4	2014	7	3	Carranza et al.	2/18/2016	7/26/2013	1	0	1288	12
Conservation Letters	6.4	2014	7	4	Evans et al.	2/18/2016	3/18/2014	15	8	21545	6
Conservation Letters	6.4	2014	7	4	Danielsen et al.	2/18/2016	4/21/2014	40	38	51755	8
Conservation Letters	6.4	2014	7	4	Lung et al.	2/18/2016	5/1/2014	11	10	23231	5
Conservation Letters	6.4	2014	7	5	Kissel et al.	2/18/2016	3/31/2014	12	11	14475	1
Conservation Letters	6.4	2014	7	5	Wilson et al.	2/18/2016	12/16/2013	5	5	17226	0
Conservation Letters	6.4	2014	7	5	Santana et al.	2/18/2016	12/5/2013	12	9	18674	4
Conservation Letters	6.4	2014	7	6	White et al.	2/18/2016	5/1/2014	6	6	20659	2
Conservation Letters	6.4	2014	7	6	Hart and Larson	2/18/2016	5/19/2014	6	6	2554	0
Conservation Letters	6.4	2014	7	6	Dumoulin et al.	2/18/2016	6/25/2014	3	3	1919	0
Conservation Letters	6.4	2013	6	1	Miller et al.	2/18/2016	8/14/2012	21	19	33251	16
Conservation Letters	6.4	2013	6	1	Moro et al.	2/18/2016	12/12/2012	1	0	1128	9
Conservation Letters	6.4	2013	6	1	Hamel et al.	2/18/2016	12/12/2012	6	6	11801	9
Conservation Letters	6.4	2013	6	2	Phillis et al.	2/18/2016	10/25/2012	50	38	92897	6
Conservation Letters	6.4	2013	6	2	Venter et al.	2/18/2016	12/13/2012	10	9	30899	7
Conservation Letters	6.4	2013	6	2	Mendenhall et al.	2/18/2016	1/2/2013	6	6	13260	3
Conservation Letters	6.4	2013	6	3	Gangoso et al.	2/18/2016	11/28/2012	5	3	1172	11
Conservation Letters	6.4	2013	6	3	White et al.	2/18/2016	11/5/2012	8	8	16024	12
Conservation Letters	6.4	2013	6	3	Mills Busa	2/18/2016	1/2/2013	7	7	17608	0
Conservation Letters	6.4	2013	6	4	Herrick and Fox	2/18/2016	1/7/2013	3	3	13836	1
Conservation Letters	6.4	2013	6	4	Wilcox et al.	2/18/2016	1/10/2013	21	19	72756	11
Conservation Letters	6.4	2013	6	4	Zommers et al.	2/18/2016	12/25/2012	0	0	0	5
Conservation Letters	6.4	2013	6	5	Klein et al.	2/18/2016	1/16/2013	7	5	17057	14
Conservation Letters	6.4	2013	6	5	Kitzes and Merenlender	2/18/2016	3/15/2013	17	13	25923	0
Conservation Letters	6.4	2013	6	5	Wilson et al.	2/18/2016	3/19/2013	4	3	9603	5
Conservation Letters	6.4	2013	6	6	Egan et al.	2/18/2016	3/22/2013	9	7	21696	8
Conservation Letters	6.4	2013	6	6	Venter et al.	2/18/2016	4/12/2013	21	20	29814	7
Conservation Letters	6.4	2013	6	6	Mills et al.	2/18/2016	5/3/2013	12	11	11370	15
Conservation Letters	6.4	2012	5	1	Ward et al.	2/18/2016	12/12/2011	7	7	14576	11
Conservation Letters	6.4	2012	5	1	Olds et al.	2/18/2016	12/7/2011	4	4	15991	36
Conservation Letters	6.4	2012	5	1	McClenachan et al.	2/18/2016	12/13/2011	22	18	27092	21
Conservation Letters	6.4	2012	5	2	Di Marco et al.	2/18/2016	2/24/2012	2	2	10874	9
Conservation Letters	6.4	2012	5	2	Gaveau et al.	2/18/2016	2/24/2012	3	3	4403	27
Conservation Letters	6.4	2012	5	2	Tanentzap et al.	2/18/2016	2/17/2012	3	3	39553	4
Conservation Letters	6.4	2012	5	3	Essington et al.	2/18/2016	3/8/2012	3	3	8461	12
Conservation Letters	6.4	2012	5	3	Smith et al.	2/18/2016	4/11/2012	29	24	53165	17
Conservation Letters	6.4	2012	5	3	Szabo et al.	2/18/2016	4/10/2012	8	7	24687	16
Conservation Letters	6.4	2012	5	4	Connors et al.	2/18/2016	5/17/2012	3	2	18823	8
Conservation Letters	6.4	2012	5	4	Gilroy et al.	2/18/2016	5/7/2012	0	0	0	5
Conservation Letters	6.4	2012	5	5	Kelehear et al.	2/18/2016	6/14/2012	3	3	19370	3
Conservation Letters	6.4	2012	5	5	Garcia-Ulloa et al.	2/18/2016	6/18/2012	5	4	35647	14
Conservation Letters	6.4	2012	5	5	Cohen et al.	2/18/2016	6/14/2012	4	4	16869	22
Conservation Letters	6.4	2012	5	6	Ford et al.	2/18/2016	7/12/2012	5	4	13004	15
Conservation Letters	6.4	2012	5	6	Rhyne et al.	2/18/2016	7/26/2012	7	5	13886	7
Conservation Letters	6.4	2012	5	6	Eero et al.	2/18/2016	7/26/2012	7	6	16708	21
Evolutionary Applications	4.6	2012	5	1	Blair et al.	3/4/2016	9/7/2011	1	0	2033	7
Evolutionary Applications	4.6	2012	5	1	Russello et al.	3/4/2016	9/17/2011	3	3	8200	18
Evolutionary Applications	4.6	2012	5	1	Gibbs et al.	3/4/2016	10/6/2011	1	0	611	7
Evolutionary Applications	4.6	2012	5	2	Angeloni et al.	3/4/2016	11/17/2011	2	3	207	22
Evolutionary Applications	4.6	2012	5	2	Lemaire et al.	3/4/2016	12/22/2011	0	0	0	18
Evolutionary Applications	4.6	2012	5	3	Kjaer et al.	3/4/2016	12/3/2011	1	0	1137	24
Evolutionary Applications	4.6	2012	5	3	Kuparinen et al.	3/4/2016	11/7/2011	1	0	0	12
Evolutionary Applications	4.6	2012	5	3	Koella et al.	3/4/2016	11/30/2011	1	0	2033	2
Evolutionary Applications	4.6	2012	5	4	Mboup et al.	3/4/2016	12/22/2011	0	0	0	22
Evolutionary Applications	4.6	2012	5	4	Jensen et al.	3/4/2016	12/22/2011	1	0	2033	13
Evolutionary Applications	4.6	2012	5	4	Cote et al.	3/4/2016	1/23/2012	0	0	0	15
Evolutionary Applications	4.6	2012	5	5	Benvenuto et al.	3/4/2016	6/8/2012	0	0	0	5
Evolutionary Applications	4.6	2012	5	5	Bean et al.	3/4/2016	4/16/2012	0	0	0	21
Evolutionary Applications	4.6	2012	5	5	McEvoy et al.	3/4/2016	6/14/2012	1	0	2033	8
Evolutionary Applications	4.6	2012	5	6	Zhang and Buckling	3/4/2016	1/13/2012	8	7	5765	14
Evolutionary Applications	4.6	2012	5	6	Escobar-P�ramo et al.	3/4/2016	2/23/2012	1	0	2033	11
Evolutionary Applications	4.6	2012	5	6	Serbezov et al.	3/4/2016	1/23/2012	1	0	2033	13
Evolutionary Applications	4.6	2012	5	7	Sharpe et al.	3/4/2016	2/23/2012	2	3	1586	11
Evolutionary Applications	4.6	2012	5	7	Hoban et al.	3/4/2016	3/1/2012	1	0	809	15
Evolutionary Applications	4.6	2012	5	7	Rivera-Marchand et al.	3/4/2016	5/22/2012	8	8	8271	7
Evolutionary Applications	4.6	2012	5	8	Thomas et al.	3/4/2016	4/4/2012	2	3	910	14
Evolutionary Applications	4.6	2012	5	8	Catalano et al.	3/4/2016	4/4/2012	5	6	31365	7
Evolutionary Applications	4.6	2012	5	8	Grossman and Rice	3/4/2016	5/10/2012	0	0	0	14
Evolutionary Applications	4.6	2013	6	1	Datta et al.	3/4/2016	11/26/2012	0	0	0	8
Evolutionary Applications	4.6	2013	6	1	Reiter et al.	3/4/2016	12/10/2012	0	0	0	9
Evolutionary Applications	4.6	2013	6	1	Alfarouk et al.	3/4/2016	10/10/2012	0	0	0	8
Evolutionary Applications	4.6	2013	6	2	Anderson et al.	3/4/2016	6/11/2012	0	0	0	22
Evolutionary Applications	4.6	2013	6	2	Perrier et al.	3/4/2016	6/14/2012	0	0	0	10
Evolutionary Applications	4.6	2013	6	2	Ishida et al.	3/4/2016	8/1/2012	2	2	2110	8
Evolutionary Applications	4.6	2013	6	3	Milot et al.	3/4/2016	11/22/2012	6	5	5001	21
Evolutionary Applications	4.6	2013	6	3	Kulpa and Leger	3/4/2016	1/3/2013	0	0	0	11
Evolutionary Applications	4.6	2013	6	3	Stefansson et al.	3/4/2016	1/3/2013	1	0	5	7
Evolutionary Applications	4.6	2013	6	4	Pollitt et al.	3/4/2016	2/11/2013	0	0	0	8
Evolutionary Applications	4.6	2013	6	4	Laplante et al.	3/4/2016	2/18/2013	1	0	1591	2
Evolutionary Applications	4.6	2013	6	4	Marsden et al.	3/4/2016	2/22/2013	3	3	2412	2
Evolutionary Applications	4.6	2013	6	5	Pukk et al.	3/4/2016	2/25/2013	2	4	3458	11
Evolutionary Applications	4.6	2013	6	5	Fageria and Rajora	3/4/2016	4/18/2013	1	0	2033	10
Evolutionary Applications	4.6	2013	6	5	Oakley	3/4/2016	4/3/2013	4	5	3795	6
Evolutionary Applications	4.6	2013	6	6	Smith et al.	3/4/2016	5/8/2013	4	7	1057	6
Evolutionary Applications	4.6	2013	6	6	Betancourt et al.	3/4/2016	5/20/2013	2	3	4572	3
Evolutionary Applications	4.6	2013	6	6	Ojala et al.	3/4/2016	6/10/2013	6	8	6442	5
Evolutionary Applications	4.6	2013	6	7	Paris et al.	3/4/2016	8/31/2013	1	0	1442	5
Evolutionary Applications	4.6	2013	6	7	Wenger and Michel	3/4/2016	7/24/2013	2	2	2249	10
Evolutionary Applications	4.6	2013	6	7	Betts et al.	3/4/2016	7/15/2013	3	3	2989	10
Evolutionary Applications	4.6	2013	6	8	Hodges et al.	3/4/2016	8/7/2013	3	3	2324	1
Evolutionary Applications	4.6	2013	6	8	O'Malley et al.	3/4/2016	10/10/2013	1	0	2033	7
Evolutionary Applications	4.6	2013	6	8	Morrow and Connallon	3/4/2016	9/4/2013	8	5	3988	10
Evolutionary Applications	4.6	2014	7	2	Lotterhos et al.	3/4/2016	11/4/2013	0	0	0	2
Evolutionary Applications	4.6	2014	7	2	Small et al.	3/4/2016	11/25/2013	0	0	0	2
Evolutionary Applications	4.6	2014	7	2	Shafer et al.	3/4/2016	12/4/2013	3	5	491	4
Evolutionary Applications	4.6	2014	7	3	Aris-Brosou	3/4/2016	1/2/2014	7	6	5017	0
Evolutionary Applications	4.6	2014	7	3	Parepa et al.	3/4/2016	1/2/2014	5	5	3236	11
Evolutionary Applications	4.6	2014	7	3	Janssens et al.	3/4/2016	1/6/2014	1	0	2235	2
Evolutionary Applications	4.6	2014	7	4	Ropars et al.	3/4/2016	3/20/2014	22	21	22544	10
Evolutionary Applications	4.6	2014	7	4	Glais et al.	3/4/2016	2/18/2014	5	7	10489	1
Evolutionary Applications	4.6	2014	7	4	Oddou-Muratorio and Davi	3/4/2016	2/21/2014	2	3	342	4
Evolutionary Applications	4.6	2014	7	5	Hartfield et al.	3/4/2016	3/26/2014	5	5	4700	2
Evolutionary Applications	4.6	2014	7	5	Eschbach et al.	3/4/2016	4/26/2014	5	6	4570	1
Evolutionary Applications	4.6	2014	7	5	Feau et al.	3/4/2016	4/15/2014	3	3	2525	2
Evolutionary Applications	4.6	2014	7	6	Senn et al.	3/4/2016	6/17/2014	34	29	72527	4
Evolutionary Applications	4.6	2014	7	6	Matala et al.	3/4/2016	6/27/2014	1	0	327	5
Evolutionary Applications	4.6	2014	7	6	Pfenninger et al.	3/4/2016	6/17/2014	11	11	695914	7
Evolutionary Applications	4.6	2014	7	7	Simon et al.	3/4/2016	5/7/2014	11	10	13371	14
Evolutionary Applications	4.6	2014	7	7	Legagneux et al.	3/4/2016	6/26/2014	3	4	2232	0
Evolutionary Applications	4.6	2014	7	7	Benavides et al.	3/4/2016	7/23/2014	0	0	0	3
Evolutionary Applications	4.6	2014	7	8	Dobson et al.	3/4/2016	7/2/2014	5	4	1007	0
Evolutionary Applications	4.6	2014	7	8	Monz�n-Arg�ello et al.	3/4/2016	7/23/2014	1	0	2033	2
Evolutionary Applications	4.6	2014	7	8	Northrup et al.	3/4/2016	8/28/2014	9	8	4034	2
Evolutionary Applications	4.6	2014	7	9	Hoban et al.	3/4/2016	8/15/2014	5	5	4896	10
Evolutionary Applications	4.6	2014	7	9	Dierking et al.	3/4/2016	7/8/2014	1	0	903	6
Evolutionary Applications	4.6	2014	7	9	Perrier et al.	3/4/2016	6/18/2014	4	6	2049	5
Evolutionary Applications	4.6	2014	7	10	Stelkens et al.	3/4/2016	9/25/2014	4	6	1270	3
Evolutionary Applications	4.6	2014	7	10	Foo et al.	3/4/2016	10/15/2014	0	0	0	1
Evolutionary Applications	4.6	2014	7	10	Robert et al.	3/4/2016	10/10/2014	1	0	429	2
Fish and Fisheries	8.1	2012	13	1	Tlusty	3/4/2016	2/7/2011	2	2	623	19
Fish and Fisheries	8.1	2012	13	1	Allison et al.	3/4/2016	2/7/2011	2	2	1721	30
Fish and Fisheries	8.1	2012	13	1	Nicol et al.	3/4/2016	2/7/2011	2	2	602	53
Fish and Fisheries	8.1	2012	13	2	Kemp et al.	3/4/2016	6/1/2011	4	4	5111	13
Fish and Fisheries	8.1	2012	13	2	Cooley et al.	3/4/2016	7/7/2011	0	0	0	31
Fish and Fisheries	8.1	2012	13	2	Putten et al.	3/4/2016	7/14/2011	0	0	0	39
Fish and Fisheries	8.1	2012	13	3	Melnychuk et al.	3/4/2016	7/18/2011	1	0	3742	17
Fish and Fisheries	8.1	2012	13	3	Grafton et al.	3/4/2016	11/8/2011	5	4	2300	6
Fish and Fisheries	8.1	2012	13	3	Glover et al.	3/4/2016	11/20/2011	0	0	0	11
Fish and Fisheries	8.1	2012	13	4	Pinca et al.	3/4/2016	6/30/2011	0	0	0	12
Fish and Fisheries	8.1	2012	13	4	Piccolo et al.	3/4/2016	9/19/2011	1	0	2	7
Fish and Fisheries	8.1	2012	13	4	Noonan et al.	3/4/2016	11/1/2011	2	2	6291	45
Fish and Fisheries	8.1	2013	14	1	Purcell et al.	3/4/2016	11/2/2011	2	2	710	49
Fish and Fisheries	8.1	2013	14	1	Senior and Nakagawa	3/4/2016	11/29/2011	0	0	0	10
Fish and Fisheries	8.1	2013	14	1	Teh and Sumaila	3/4/2016	12/7/2011	24	23	76941	25
Fish and Fisheries	8.1	2013	14	2	Mitcheson et al.	3/4/2016	4/28/2012	16	14	68299	43
Fish and Fisheries	8.1	2013	14	2	Fenichel et al.	3/4/2016	2/28/2012	0	0	0	13
Fish and Fisheries	8.1	2013	14	2	Liu et al.	3/4/2016	2/21/2012	0	0	0	3
Fish and Fisheries	8.1	2013	14	3	Ainley et al.	3/4/2016	5/19/2012	0	0	0	6
Fish and Fisheries	8.1	2013	14	3	Cox	3/4/2016	5/7/2012	1	0	4519	4
Fish and Fisheries	8.1	2013	14	3	Dagorn et al.	3/4/2016	5/16/2012	3	3	513	31
Fish and Fisheries	8.1	2013	14	4	Martell and Froese	3/4/2016	6/20/2012	3	3	2591	21
Fish and Fisheries	8.1	2013	14	4	Li and Leatherland	3/4/2016	6/20/2012	2	2	211	7
Fish and Fisheries	8.1	2013	14	4	McLaughlin et al.	3/4/2016	9/3/2012	1	0	156	14
Fish and Fisheries	8.1	2014	15	1	Rose et al.	3/4/2016	12/20/2012	150	125	217383	17
Fish and Fisheries	8.1	2014	15	1	Nunan	3/4/2016	1/10/2013	8	6	23600	5
Fish and Fisheries	8.1	2014	15	1	Emery et al.	3/4/2016	1/10/2013	1	0	156	5
Fish and Fisheries	8.1	2014	15	2	Yamazaki et al.	3/4/2016	9/12/2012	1	0	132	5
Fish and Fisheries	8.1	2014	15	2	Frisk et al.	3/4/2016	1/21/2013	3	3	592	20
Fish and Fisheries	8.1	2014	15	2	Weeratunge et al.	3/4/2016	1/30/2013	2	2	514	12
Fish and Fisheries	8.1	2014	15	3	Yue	3/4/2016	2/11/2013	5	5	4739	27
Fish and Fisheries	8.1	2014	15	3	Baumgartner et al.	3/4/2016	2/18/2013	3	3	1883	4
Fish and Fisheries	8.1	2014	15	3	Johnsen	3/4/2016	2/11/2013	5	4	1260	5
Fish and Fisheries	8.1	2014	15	4	Kenchington	3/4/2016	4/6/2013	2	2	525	17
Fish and Fisheries	8.1	2014	15	4	Feary et al.	3/4/2016	4/26/2013	6	6	4864	13
Fish and Fisheries	8.1	2014	15	4	Glaser et al.	3/4/2016	4/2/2013	4	4	5526	10
Limnology and Oceanography	4.4	2012	57	1	Tweel and Turner	3/6/2016	11/22/2011	0	0	0	14
Limnology and Oceanography	4.4	2012	57	1	Lutz et al.	3/6/2016	11/22/2011	0	0	0	14
Limnology and Oceanography	4.4	2012	57	1	O'Brien et al.	3/6/2016	1/16/2012	0	0	0	8
Limnology and Oceanography	4.4	2012	57	2	Morgan et al.	3/6/2016	3/5/2012	0	0	0	12
Limnology and Oceanography	4.4	2012	57	2	Wyatt et al.	3/6/2016	2/4/2012	0	0	0	15
Limnology and Oceanography	4.4	2012	57	2	McDonald et al.	3/6/2016	3/1/2012	0	0	0	36
Limnology and Oceanography	4.4	2012	57	3	Jankowski et al.	3/6/2016	4/3/2012	0	0	0	8
Limnology and Oceanography	4.4	2012	57	3	Schlosser et al.	3/6/2016	4/3/2012	0	0	0	6
Limnology and Oceanography	4.4	2012	57	3	Kirillin et al.	3/6/2016	5/1/2012	0	0	0	10
Limnology and Oceanography	4.4	2012	57	4	Grantz et al.	3/6/2016	6/2/2012	0	0	0	11
Limnology and Oceanography	4.4	2012	57	4	Brandsma et al.	3/6/2016	6/24/2012	0	0	0	14
Limnology and Oceanography	4.4	2012	57	4	Ren et al.	3/6/2016	6/24/2012	0	0	0	11
Limnology and Oceanography	4.4	2012	57	5	Karnauskas et al.	3/6/2016	8/21/2012	0	0	0	4
Limnology and Oceanography	4.4	2012	57	5	Adame et al.	3/6/2016	8/26/2012	0	0	0	6
Limnology and Oceanography	4.4	2012	57	5	Malerba et al.	3/6/2016	8/30/2012	0	0	0	4
Limnology and Oceanography	4.4	2012	57	6	La Nafie et al.	3/6/2016	10/9/2012	0	0	0	12
Limnology and Oceanography	4.4	2012	57	6	Walker and McCarthy	3/6/2016	11/13/2012	0	0	0	9
Limnology and Oceanography	4.4	2012	57	6	Ward et al.	3/6/2016	11/13/2012	0	0	0	44
Limnology and Oceanography	4.4	2013	58	1	Seibt et al.	3/6/2016	11/25/2012	0	0	0	2
Limnology and Oceanography	4.4	2013	58	1	Kirk	3/6/2016	11/25/2012	0	0	0	0
Limnology and Oceanography	4.4	2013	58	1	Rico et al.	3/6/2016	12/14/2012	0	0	0	10
Limnology and Oceanography	4.4	2013	58	2	Wain et al.	3/6/2016	2/9/2013	0	0	0	0
Limnology and Oceanography	4.4	2013	58	2	Cooper et al.	3/6/2016	2/9/2013	0	0	0	4
Limnology and Oceanography	4.4	2013	58	2	Gali et al.	3/6/2016	2/9/2013	0	0	0	7
Limnology and Oceanography	4.4	2013	58	3	Bunn et al.	3/6/2016	3/22/2013	0	0	0	14
Limnology and Oceanography	4.4	2013	58	3	Kissman et al.	3/6/2016	5/3/2013	0	0	0	10
Limnology and Oceanography	4.4	2013	58	3	Read et al.	3/6/2016	5/3/2013	0	0	0	18
Limnology and Oceanography	4.4	2013	58	4	Ochoa et al.	3/6/2016	6/14/2013	0	0	0	5
Limnology and Oceanography	4.4	2013	58	4	Imam et al.	3/6/2016	6/14/2013	0	0	0	1
Limnology and Oceanography	4.4	2013	58	4	Munro et al.	3/6/2016	6/14/2013	0	0	0	9
Limnology and Oceanography	4.4	2013	58	5	Pineda et al.	3/6/2016	7/28/2013	0	0	0	4
Limnology and Oceanography	4.4	2013	58	5	Bettignies et al.	3/6/2016	8/27/2013	0	0	0	10
Limnology and Oceanography	4.4	2013	58	5	Durkin et al.	3/6/2016	8/27/2013	0	0	0	6
Limnology and Oceanography	4.4	2013	58	6	Keesing et al.	3/6/2016	9/30/2013	0	0	0	1
Limnology and Oceanography	4.4	2013	58	6	Rostad and Kaartvedt	3/6/2016	10/21/2013	0	0	0	3
Limnology and Oceanography	4.4	2013	58	6	Vogt et al.	3/6/2016	11/14/2013	0	0	0	4
Limnology and Oceanography	4.4	2014	59	1	Cardoso et al.	3/6/2016	1/9/2014	0	0	0	10
Limnology and Oceanography	4.4	2014	59	1	Khripounoff et al.	3/6/2016	1/9/2014	0	0	0	3
Limnology and Oceanography	4.4	2014	59	1	Reader and Miller	3/6/2016	1/26/2014	0	0	0	4
Limnology and Oceanography	4.4	2014	59	2	Kitidis et al.	3/6/2016	1/27/2014	0	0	0	7
Limnology and Oceanography	4.4	2014	59	2	Baars et al.	3/6/2016	1/27/2014	0	0	0	11
Limnology and Oceanography	4.4	2014	59	2	Junker and Cross	3/6/2016	3/24/2014	0	0	0	2
Limnology and Oceanography	4.4	2014	59	3	Noss and Lorke	3/6/2016	4/7/2014	0	0	0	3
Limnology and Oceanography	4.4	2014	59	3	Williamson et al.	3/6/2016	5/1/2014	0	0	0	8
Limnology and Oceanography	4.4	2014	59	3	Wilkinson et al.	3/6/2016	5/1/2014	0	0	0	4
Limnology and Oceanography	4.4	2014	59	4	Obrador et al.	3/6/2016	6/20/2014	0	0	0	6
Limnology and Oceanography	4.4	2014	59	4	Borsje et al.	3/6/2016	6/20/2014	0	0	0	1
Limnology and Oceanography	4.4	2014	59	4	Rheuban et al.	3/6/2016	7/1/2014	0	0	0	3
Limnology and Oceanography	4.4	2014	59	5	Rottgers et al.	3/6/2016	7/20/2014	0	0	0	8
Limnology and Oceanography	4.4	2014	59	5	Tanaka et al.	3/6/2016	8/3/2014	0	0	0	3
Limnology and Oceanography	4.4	2014	59	5	Wong et al.	3/6/2016	8/3/2014	0	0	0	4
Limnology and Oceanography	4.4	2014	59	6	Hundey et al.	3/6/2016	10/12/2014	0	0	0	5
Limnology and Oceanography	4.4	2014	59	6	Lunt and Smee	3/6/2016	10/12/2014	0	0	0	3
Limnology and Oceanography	4.4	2014	59	6	Saiz et al.	3/6/2016	10/12/2014	0	0	0	3
Mammal Review	4.3	2012	42	1	Steyaert et al.	3/6/2016	4/12/2011	3	3	3320	25
Mammal Review	4.3	2012	42	1	Gorini et al.	3/6/2016	4/19/2011	1	0	914	24
Mammal Review	4.3	2012	42	1	Lara-Romero et al.	3/6/2016	8/16/2011	5	4	30126	4
Mammal Review	4.3	2012	42	2	Garcia-Rangel	3/6/2016	3/23/2012	4	4	4740	8
Mammal Review	4.3	2012	42	2	Thong et al.	3/6/2016	12/6/2011	1	0	224	12
Mammal Review	4.3	2012	42	2	Dewas et al.	3/6/2016	10/21/2011	0	0	0	11
Mammal Review	4.3	2012	42	3	Gortazar et al.	3/6/2016	8/24/2011	3	3	5233	55
Mammal Review	4.3	2012	42	3	Berta and Churchhill	3/6/2016	9/13/2011	0	0	0	27
Mammal Review	4.3	2012	42	3	Prieto et al.	3/6/2016	10/26/2011	1	0	0	4
Mammal Review	4.3	2012	42	4	Oliveira et al.	3/6/2016	12/4/2011	0	0	0	0
Mammal Review	4.3	2013	43	1	Shurtliff	3/6/2016	12/1/2011	1	0	1126	14
Mammal Review	4.3	2013	43	1	King et al.	3/6/2016	10/26/2011	0	0	0	11
Mammal Review	4.3	2013	43	1	Cheney et al.	3/6/2016	2/6/2012	4	4	5806	20
Mammal Review	4.3	2013	43	2	Winterbach et al.	3/6/2016	2/6/2012	5	5	28967	10
Mammal Review	4.3	2013	43	2	Schulz and Kaiser	3/6/2016	3/20/2012	0	0	0	7
Mammal Review	4.3	2013	43	2	Oates and Rees	3/6/2016	3/30/2012	0	0	0	1
Mammal Review	4.3	2013	43	3	Bowen and Lidgard	3/6/2016	11/4/2012	5	5	2888	6
Mammal Review	4.3	2013	43	3	Balme et al.	3/6/2016	10/11/2012	3	3	2337	10
Mammal Review	4.3	2013	43	3	Wheeler and Hik	3/6/2016	11/9/2012	3	3	998	5
Mammal Review	4.3	2013	43	4	Marchand et al.	3/6/2016	1/21/2013	0	0	0	7
Mammal Review	4.3	2013	43	4	Forrester and Wittmer	3/6/2016	1/21/2013	1	0	94	14
Mammal Review	4.3	2013	43	4	Laplana and Sevilla	3/6/2016	3/6/2013	1	0	94	4
Mammal Review	4.3	2014	44	1	Chi?amera et al.	3/6/2016	1/21/2013	0	0	0	6
Mammal Review	4.3	2014	44	1	Jefferson et al.	3/6/2016	12/24/2013	10	9	11296	7
Mammal Review	4.3	2014	44	1	Superina et al.	3/6/2016	7/15/2013	4	4	2944	7
Mammal Review	4.3	2014	44	2	Huggenberger et al.	3/6/2016	11/19/2013	1	0	94	1
Mammal Review	4.3	2014	44	2	Gonz�lez-Su�rez and Cassini	3/6/2016	7/24/2013	2	2	267	6
Mammal Review	4.3	2014	44	2	Fleming et al.	3/6/2016	9/30/2013	39	33	82696	13
Mammal Review	4.3	2014	44	3	Bola�os-Jim�nez et al.	3/6/2016	3/16/2014	11	11	16154	0
Mammal Review	4.3	2014	44	3	Lema�tre et al.	3/6/2016	3/12/2014	2	2	511	5
Mammal Review	4.3	2014	44	3	Everest et al.	3/6/2016	9/8/2014	56	41	124218	1
New Phytologist	7.8	2012	193	1	Leida et al.	3/10/2016	9/7/2011	0	0	0	39
New Phytologist	7.8	2012	193	1	Yang et al.	3/10/2016	9/14/2011	0	0	0	23
New Phytologist	7.8	2012	193	1	Feng et al.	3/10/2016	10/4/2011	0	0	0	10
New Phytologist	7.8	2012	193	2	Barrero et al.	3/10/2016	10/31/2011	0	0	0	27
New Phytologist	7.8	2012	193	2	Tayor et al.	3/10/2016	11/1/2011	1	0	0	33
New Phytologist	7.8	2012	193	2	Falster et al.	3/10/2016	11/8/2011	1	0	805	16
New Phytologist	7.8	2012	193	3	Zheng et al.	3/10/2016	11/28/2011	0	0	0	21
New Phytologist	7.8	2012	193	3	Resende et al.	3/10/2016	10/5/2011	7	7	16248	59
New Phytologist	7.8	2012	193	3	Metali et al.	3/10/2016	11/23/2011	0	0	0	21
New Phytologist	7.8	2012	193	4	DiFazio et al.	3/10/2016	1/4/2012	0	0	0	18
New Phytologist	7.8	2012	193	4	Zeppel et al.	3/10/2016	12/9/2011	2	2	515	36
New Phytologist	7.8	2012	193	4	Trinder et al.	3/10/2016	1/11/2012	0	0	0	10
New Phytologist	7.8	2012	194	1	Mansfield et al.	3/10/2016	1/12/2012	0	0	0	51
New Phytologist	7.8	2012	194	1	Resende et al.	3/10/2016	2/6/2012	1	0	391	62
New Phytologist	7.8	2012	194	1	Pham et al.	3/10/2016	1/18/2012	0	0	0	12
New Phytologist	7.8	2012	194	2	Leide et al.	3/10/2016	2/1/2012	0	0	0	5
New Phytologist	7.8	2012	194	2	Canas et al.	3/10/2016	2/13/2012	0	0	0	8
New Phytologist	7.8	2012	194	2	Leigh et al.	3/10/2016	2/1/2012	0	0	0	14
New Phytologist	7.8	2012	194	3	Huang et al.	3/10/2016	3/12/2012	2	2	593	11
New Phytologist	7.8	2012	194	3	Li et al.	3/10/2016	3/1/2012	0	0	0	19
New Phytologist	7.8	2012	194	3	Renton et al.	3/10/2016	3/22/2012	0	0	0	23
New Phytologist	7.8	2012	194	4	Gomez-Aparicio et al.	3/10/2016	3/16/2012	0	0	0	19
New Phytologist	7.8	2012	194	4	Thomazella et al.	3/10/2016	3/23/2012	7	7	8482	20
New Phytologist	7.8	2012	194	4	Feng et al.	3/10/2016	3/20/2012	0	0	0	10
New Phytologist	7.8	2012	195	1	Brock et al.	3/11/2016	4/17/2012	0	0	0	7
New Phytologist	7.8	2012	195	1	Yu et al.	3/11/2016	4/27/2012	0	0	0	22
New Phytologist	7.8	2012	195	1	Florez-Sarasa et al.	3/11/2016	4/30/2012	0	0	0	12
New Phytologist	7.8	2012	195	2	West et al.	3/11/2016	5/17/2012	0	0	0	52
New Phytologist	7.8	2012	195	2	Appel et al.	3/11/2016	5/23/2012	0	0	0	10
New Phytologist	7.8	2012	195	2	Liu et al.	3/11/2016	5/16/2012	0	0	0	10
New Phytologist	7.8	2012	195	3	Delhaize et al.	3/11/2016	5/29/2012	0	0	0	16
New Phytologist	7.8	2012	195	3	Parachnowitsch et al.	3/11/2016	5/30/2012	17	12	15425	35
New Phytologist	7.8	2012	195	3	Szinay et al.	3/11/2016	6/11/2012	0	0	0	16
New Phytologist	7.8	2012	195	4	Nelson	3/11/2016	6/28/2012	0	0	0	3
New Phytologist	7.8	2012	195	4	Gauslaa et al.	3/11/2016	7/4/2012	0	0	0	19
New Phytologist	7.8	2012	195	4	McCormack et al.	3/11/2016	6/11/2012	0	0	0	70
New Phytologist	7.8	2012	196	1	White et al.	3/11/2016	7/17/2012	1	0	228	18
New Phytologist	7.8	2012	196	1	Xu et al.	3/11/2016	7/18/2012	0	0	0	10
New Phytologist	7.8	2012	196	1	Low et al.	3/11/2016	7/9/2012	0	0	0	3
New Phytologist	7.8	2012	196	2	Onoda et al.	3/11/2016	8/22/2012	4	4	2562	5
New Phytologist	7.8	2012	196	2	Bradford et al.	3/11/2016	8/23/2012	14	9	13095	11
New Phytologist	7.8	2012	196	2	Xu-Ri et al.	3/11/2016	8/24/2012	0	0	0	13
New Phytologist	7.8	2012	196	3	Nardini et al.	3/11/2016	9/14/2012	0	0	0	29
New Phytologist	7.8	2012	196	3	Lannes et al.	3/11/2016	9/24/2012	2	2	1062	9
New Phytologist	7.8	2012	196	3	Schob et al.	3/11/2016	9/14/2012	0	0	0	45
New Phytologist	7.8	2012	196	4	Nelson et al.	3/11/2016	9/21/2012	0	0	0	10
New Phytologist	7.8	2012	196	4	Lambers et al.	3/11/2016	8/31/2012	0	0	0	43
New Phytologist	7.8	2012	196	4	Costa et al.	3/11/2016	10/1/2012	2	2	6273	4
New Phytologist	7.8	2013	197	1	Groszmann et al.	3/11/2016	11/5/2012	0	0	0	9
New Phytologist	7.8	2013	197	1	Mohler et al.	3/11/2016	10/19/2012	0	0	0	9
New Phytologist	7.8	2013	197	1	Xu et al.	3/11/2016	10/29/2012	0	0	0	39
New Phytologist	7.8	2013	197	2	Schaart et al.	3/12/2016	11/16/2012	0	0	0	49
New Phytologist	7.8	2013	197	2	Carmona and Fornoni	3/12/2016	11/21/2012	2	2	7338	36
New Phytologist	7.8	2013	197	2	Li et al.	3/12/2016	11/16/2012	3	3	2359	34
New Phytologist	7.8	2013	197	3	Hemsley et al.	3/12/2016	12/17/2012	0	0	0	32
New Phytologist	7.8	2013	197	3	Sharma and Kramer	3/12/2016	12/21/2012	0	0	0	14
New Phytologist	7.8	2013	197	3	Martins et al.	3/12/2016	12/10/2012	3	3	5603	20
New Phytologist	7.8	2013	197	4	Adams et al.	3/12/2016	1/11/2013	1	0	38	51
New Phytologist	7.8	2013	197	4	Olson and Rosell	3/12/2016	12/21/2012	2	2	705	21
New Phytologist	7.8	2013	197	4	Bourcy et al.	3/12/2016	12/27/2012	0	0	0	19
New Phytologist	7.8	2013	198	1	Shrestha et al.	3/14/2016	1/31/2013	8	5	13196	22
New Phytologist	7.8	2013	198	1	Estrada et al.	3/14/2016	2/13/2013	15	15	23029	21
New Phytologist	7.8	2013	198	1	Duszynska et al.	3/14/2016	1/31/2013	0	0	0	5
New Phytologist	7.8	2013	198	2	Moran and Kubiske	3/14/2016	1/29/2013	5	3	7912	2
New Phytologist	7.8	2013	198	2	Gosling et al.	3/14/2016	2/20/2013	6	5	9416	34
New Phytologist	7.8	2013	198	2	Fior et al.	3/14/2016	2/5/2013	0	0	0	19
New Phytologist	7.8	2013	198	3	Xie et al.	3/14/2016	2/27/2013	1	0	2009	25
New Phytologist	7.8	2013	198	3	Uesugi and Kessler	3/14/2016	2/25/2013	5	5	12595	23
New Phytologist	7.8	2013	198	3	Scheiter et al.	3/14/2016	3/15/2013	3	3	7941	56
New Phytologist	7.8	2013	198	4	Halsey et al.	3/14/2016	3/4/2013	1	0	6220	13
New Phytologist	7.8	2013	198	4	Pavlovic et al.	3/14/2016	3/18/2013	4	4	7611	18
New Phytologist	7.8	2013	198	4	Kettles et al.	3/14/2016	3/25/2013	10	9	20543	24
New Phytologist	7.8	2013	199	1	Eller et al.	3/14/2016	3/28/2013	8	8	14807	28
New Phytologist	7.8	2013	199	1	Diez et al.	3/14/2016	4/2/2013	21	20	37089	10
New Phytologist	7.8	2013	199	1	Westbrook et al.	3/14/2016	3/28/2013	2	2	6849	13
New Phytologist	7.8	2013	199	2	Ryan et al.	3/14/2016	4/18/2013	4	4	7443	18
New Phytologist	7.8	2013	199	2	Krepkowski et al.	3/14/2016	4/16/2013	2	2	7359	8
New Phytologist	7.8	2013	199	2	Vieira et al.	3/14/2016	4/10/2013	5	5	9765	7
New Phytologist	7.8	2013	199	3	Guiboileau et al.	3/14/2016	5/7/2013	2	2	7355	17
New Phytologist	7.8	2013	199	3	Ontl et al.	3/14/2016	5/21/2013	3	3	7455	12
New Phytologist	7.8	2013	199	3	Medeiros and Ward	3/14/2016	5/14/2013	12	12	19280	6
New Phytologist	7.8	2013	199	4	Fones et al.	3/14/2016	6/12/2013	2	2	6341	9
New Phytologist	7.8	2013	199	4	Hill et al.	3/14/2016	5/30/2013	11	9	12190	5
New Phytologist	7.8	2013	199	4	Girardin et al.	3/14/2016	5/21/2013	2	2	6598	18
New Phytologist	7.8	2013	200	1	McKew et al.	3/14/2016	6/10/2013	1	0	6220	7
New Phytologist	7.8	2013	200	1	McKew et al.	3/14/2016	6/24/2013	1	0	6220	13
New Phytologist	7.8	2013	200	1	Gessler et al.	3/14/2016	6/13/2013	2	2	7265	20
New Phytologist	7.8	2013	200	2	Will et al.	3/14/2016	5/30/2013	1	0	6242	14
New Phytologist	7.8	2013	200	2	Redmond and Barger	3/14/2016	6/17/2013	4	4	7564	6
New Phytologist	7.8	2013	200	2	Li et al.	3/14/2016	7/1/2013	1	0	6220	34
New Phytologist	7.8	2013	200	3	Stiling et al.	3/14/2016	5/2/2013	6	6	11323	4
New Phytologist	7.8	2013	200	3	Yu et al.	3/14/2016	7/31/2013	3	3	8394	19
New Phytologist	7.8	2013	200	3	Eidesen et al.	3/14/2016	7/22/2013	12	11	20838	27
New Phytologist	7.8	2013	200	4	Crumpton-Taylor et al.	3/14/2016	8/19/2013	3	3	7084	11
New Phytologist	7.8	2013	200	4	Owen and Griffiths	3/14/2016	8/29/2013	3	3	6999	13
New Phytologist	7.8	2013	200	4	Carbone et al.	3/14/2016	8/27/2013	9	9	22079	17
New Phytologist	7.8	2014	201	1	Baudisch et al.	3/14/2016	9/12/2013	0	0	0	7
New Phytologist	7.8	2014	201	1	Dodd et al.	3/14/2016	9/17/2013	2	2	6555	11
New Phytologist	7.8	2014	201	1	Oberhofer et al.	3/14/2016	9/18/2013	2	2	6872	13
New Phytologist	7.8	2014	201	2	Siddique et al.	3/14/2016	10/1/2013	3	3	6536	2
New Phytologist	7.8	2014	201	2	Bell et al.	3/14/2016	10/4/2013	5	5	3932	10
New Phytologist	7.8	2014	201	2	Zhu et al.	3/14/2016	10/7/2013	6	5	10329	13
New Phytologist	7.8	2014	201	3	Ogo et al.	3/14/2016	11/5/2013	2	2	6377	8
New Phytologist	7.8	2014	201	3	Lamy et al.	3/14/2016	11/1/2013	4	4	7118	14
New Phytologist	7.8	2014	201	3	Fuchslueger et al.	3/14/2016	10/31/2013	5	5	7478	13
New Phytologist	7.8	2014	201	4	Slavov et al.	3/14/2016	12/6/2013	19	16	26998	13
New Phytologist	7.8	2014	201	4	Dow et al.	3/14/2016	11/19/2013	13	13	22604	19
New Phytologist	7.8	2014	201	4	Kopittke et al.	3/14/2016	11/11/2013	0	0	0	8
New Phytologist	7.8	2014	202	1	Schob et al.	3/14/2016	12/12/2013	4	4	15198	20
New Phytologist	7.8	2014	202	1	Bao et al.	3/14/2016	12/18/2013	2	2	6260	10
New Phytologist	7.8	2014	202	1	Sun et al.	3/14/2016	12/11/2013	2	2	6377	3
New Phytologist	7.8	2014	202	2	Veresoglou et al.	3/14/2016	1/3/2014	3	3	7053	3
New Phytologist	7.8	2014	202	2	Murik et al.	3/14/2016	12/18/2013	4	4	8013	4
New Phytologist	7.8	2014	202	2	Pillon et al.	3/14/2016	1/21/2014	3	3	7544	9
New Phytologist	7.8	2014	202	3	Schuldt et al.	3/14/2016	1/24/2014	7	7	33328	6
New Phytologist	7.8	2014	202	3	Mason et al.	3/14/2016	1/28/2014	2	2	7607	5
New Phytologist	7.8	2014	202	3	Pan et al.	3/14/2016	2/14/2014	10	10	19156	12
New Phytologist	7.8	2014	202	4	Dyson et al.	3/14/2016	3/18/2014	27	19	15613	7
New Phytologist	7.8	2014	202	4	Top and Filley	3/14/2016	3/18/2014	0	0	0	2
New Phytologist	7.8	2014	202	4	Takaoka et al.	3/14/2016	3/10/2014	3	3	7743	4
New Phytologist	7.8	2014	203	1	Alam et al.	3/14/2016	3/25/2014	3	3	8376	6
New Phytologist	7.8	2014	203	1	George et al.	3/14/2016	3/28/2014	2	2	6403	8
New Phytologist	7.8	2014	203	1	Yu et al.	3/14/2016	3/28/2014	2	2	6872	8
New Phytologist	7.8	2014	203	2	Massad et al.	3/14/2016	4/16/2014	2	2	6889	4
New Phytologist	7.8	2014	203	2	Fellbaum et al.	3/14/2016	5/2/2014	9	9	4955	27
New Phytologist	7.8	2014	203	2	Franklin et al.	3/14/2016	5/14/2014	7	7	8539	13
New Phytologist	7.8	2014	203	3	Serrazina et al.	3/14/2016	5/8/2014	2	2	6341	6
New Phytologist	7.8	2014	203	3	Borrell et al.	3/14/2016	6/4/2014	3	3	6804	12
New Phytologist	7.8	2014	203	3	Kong et al.	3/14/2016	5/14/2014	3	2	7463	24
New Phytologist	7.8	2014	203	4	Oburger et al.	3/14/2016	6/2/2014	5	5	6935	10
New Phytologist	7.8	2014	203	4	Panchen et al.	3/14/2016	6/18/2014	4	4	9288	10
New Phytologist	7.8	2014	203	4	van Loon et al.	3/14/2016	5/29/2014	4	4	1102	4
New Phytologist	7.8	2014	204	1	Creese et al.	3/14/2016	7/31/2014	5	5	14020	7
New Phytologist	7.8	2014	204	1	Asner et al.	3/14/2016	6/18/2014	11	10	11049	8
New Phytologist	7.8	2014	204	1	Chen et al.	3/14/2016	6/27/2014	4	4	7331	3
New Phytologist	7.8	2014	204	2	Schob et al.	3/14/2016	7/2/2014	3	3	8298	6
New Phytologist	7.8	2014	204	2	Leone et al.	3/14/2016	8/7/2014	22	17	16613	10
New Phytologist	7.8	2014	204	2	Cargnel et al.	3/14/2016	9/18/2014	9	7	12940	7
New Phytologist	7.8	2014	204	3	Kustka et al.	3/14/2016	7/21/2014	1	0	6220	3
New Phytologist	7.8	2014	204	3	Fabris et al.	3/14/2016	7/3/2014	2	2	6640	8
New Phytologist	7.8	2014	204	3	Shen et al.	3/14/2016	7/31/2014	6	5	9541	13
New Phytologist	7.8	2014	204	4	Wilken et al.	3/14/2016	8/19/2014	7	7	8163	2
New Phytologist	7.8	2014	204	4	Xiang et al.	3/14/2016	8/8/2014	12	12	18456	11
New Phytologist	7.8	2014	204	4	Yuan et al.	3/14/2016	8/7/2014	3	3	23849	9
